# Supplementary material for: Proteomic analysis of total cellular proteins of human neutrophils
Source: Proteome Sci. 2009 Aug 31;7:32. doi: 10.1186/1477-5956-7-32 (PMC3224919; doi:10.1186/1477-5956-7-32)
Supplement: Additional file 1 — Human neutrophil tryptic peptides identified by Mascot score ≥ 38 (p < 0.05) of data obtained with a Q-TOF mass spectrometer. The data concern to the tryptic peptides that were identified and contain information such as the access number, mass, sequence, length, charge and score of each peptide. [file 1477-5956-7-32-S1.xls]

## Sheet: Sheet1
Proteins identified with 2 peptides with minimal Mascot score 38 (score 38 means p<0.05)
Accession number	Mass [Da]	Description	Sequence	Length	MCR (Mass charge ratio) [Th]	Measured mass [Da]	Charge	Score	Modifications	Mascot calculated mass [Da]	Calibrated measured MCR [Th]	Calibrated measured mass [Da]	Left flanking AA	Right flanking AA	Absolute calibrated mass relative error [ppm]
IPI00021290	121690	Gene_Symbol=ACLY ATP-citrate synthase	DGVYVLDLAAK	11	582.29	1162.58	2	45		1162.62	582.329	1162.64	K	V	20.8226
IPI00021290	121690	Gene_Symbol=ACLY ATP-citrate synthase	TIAIIAEGIPEALTR	15	784.42	1566.83	2	49		1566.9	784.47	1566.92	R	K	15.6854
IPI00021439	42058	Gene_Symbol=ACTB Actin, cytoplasmic 1	AGFAGDDAPR	10	488.73	975.45	2	46		975.44	488.741	975.467	K	A	27.4103
IPI00021439	42058	Gene_Symbol=ACTB Actin, cytoplasmic 1	AVFPSIVGR	9	473.27	944.53	2	42		944.54	473.281	944.547	R	P	7.67646
IPI00021439	42058	Gene_Symbol=ACTB Actin, cytoplasmic 1	DDDIAALVVDNGSGMCK	17	919.89	1837.78	2	58	1Met(ox) 1N-ac	1837.77	919.893	1837.77	M	A	1.31237
IPI00021439	42058	Gene_Symbol=ACTB Actin, cytoplasmic 1	DDDIAALVVDNGSGMCK	17	911.88	1821.75	2	46	1N-ac	1821.78	911.934	1821.85	M	A	40.0912
IPI00021440	42114	Gene_Symbol=ACTG1 Actin, cytoplasmic 2	AGFAGDDAPR	10	488.72	975.43	2	82		975.44	488.742	975.469	K	A	30.055
IPI00021440	42114	Gene_Symbol=ACTG1 Actin, cytoplasmic 2	AVFPSIVGR	9	473.26	944.52	2	49		944.54	473.282	944.549	R	P	9.0193
IPI00021440	42114	Gene_Symbol=ACTG1 Actin, cytoplasmic 2	AVFPSIVGRPR	11	599.79	1197.57	2	42		1197.7	599.825	1197.64	R	H	53.2542
IPI00021440	42114	Gene_Symbol=ACTG1 Actin, cytoplasmic 2	DLYANTVLSGGTTMYPGIADR	21	1107.92	2213.83	2	140		2214.06	1107.98	2213.95	K	M	49.5905
IPI00021440	42114	Gene_Symbol=ACTG1 Actin, cytoplasmic 2	DLYANTVLSGGTTMYPGIADR	21	744.28	2229.85	3	57	1Met(ox)	2230.06	744.334	2229.98	K	M	36.269
IPI00021440	42114	Gene_Symbol=ACTG1 Actin, cytoplasmic 2	DLYANTVLSGGTTMYPGIADR	21	1115.96	2229.91	2	54	1Met(ox)	2230.06	1116.02	2230.03	K	M	12.9561
IPI00021440	42114	Gene_Symbol=ACTG1 Actin, cytoplasmic 2	DSYVGDEAQSK	11	599.75	1197.5	2	40		1197.51	599.79	1197.57	K	R	46.5492
IPI00021440	42114	Gene_Symbol=ACTG1 Actin, cytoplasmic 2	DSYVGDEAQSKR	12	677.77	1353.53	2	74		1353.62	677.797	1353.58	K	G	30.2359
IPI00021440	42114	Gene_Symbol=ACTG1 Actin, cytoplasmic 2	EEEIAALVIDNGSGMCK	17	939.89	1877.77	2	48	1N-ac	1877.84	939.945	1877.88	M	A	18.8994
IPI00021440	42114	Gene_Symbol=ACTG1 Actin, cytoplasmic 2	EEEIAALVIDNGSGMCK	17	947.92	1893.84	2	39	1Met(ox) 1N-ac	1893.83	947.923	1893.83	M	A	0.781767
IPI00021440	42114	Gene_Symbol=ACTG1 Actin, cytoplasmic 2	EITALAPSTMK	11	581.24	1160.48	2	56		1160.61	581.281	1160.55	K	I	53.2036
IPI00021440	42114	Gene_Symbol=ACTG1 Actin, cytoplasmic 2	GYSFTTTAER	10	566.74	1131.48	2	60		1131.52	566.787	1131.56	R	E	34.7048
IPI00021440	42114	Gene_Symbol=ACTG1 Actin, cytoplasmic 2	HQGVMVGMGQK	11	586.2	1170.39	2	59		1170.56	586.24	1170.46	R	D	81.5684
IPI00021440	42114	Gene_Symbol=ACTG1 Actin, cytoplasmic 2	IIAPPER	7	398.21	794.41	2	39		794.46	398.244	794.474	K	K	17.7031
IPI00021440	42114	Gene_Symbol=ACTG1 Actin, cytoplasmic 2	IKIIAPPER	9	518.8	1035.6	2	50		1035.64	518.845	1035.68	K	K	34.4041
IPI00021440	42114	Gene_Symbol=ACTG1 Actin, cytoplasmic 2	IWHHTFYNELR	11	758.34	1514.67	2	72		1514.74	758.387	1514.76	K	V	12.9347
IPI00021440	42114	Gene_Symbol=ACTG1 Actin, cytoplasmic 2	IWHHTFYNELR	11	505.84	1514.52	3	72		1514.74	505.885	1514.63	K	V	71.3193
IPI00021440	42114	Gene_Symbol=ACTG1 Actin, cytoplasmic 2	KDLYANTVLSGGTTMYPGIADR	22	787	2357.99	3	90	1Met(ox)	2358.15	787.04	2358.1	R	M	21.4989
IPI00021440	42114	Gene_Symbol=ACTG1 Actin, cytoplasmic 2	KDLYANTVLSGGTTMYPGIADR	22	781.64	2341.92	3	89		2342.16	781.688	2342.04	R	M	50.189
IPI00021440	42114	Gene_Symbol=ACTG1 Actin, cytoplasmic 2	LDLAGR	6	644.37	643.36	1	43		643.37	644.406	643.399	R	D	44.4037
IPI00021440	42114	Gene_Symbol=ACTG1 Actin, cytoplasmic 2	LDLAGRDLTDYLMK	14	812.34	1622.68	2	47		1622.83	812.382	1622.75	R	I	49.9002
IPI00021440	42114	Gene_Symbol=ACTG1 Actin, cytoplasmic 2	MQKEITALAPSTMK	14	782.89	1563.77	2	75	1Met(ox)	1563.8	782.931	1563.85	R	I	30.2157
IPI00021440	42114	Gene_Symbol=ACTG1 Actin, cytoplasmic 2	QEYDESGPSIVHR	13	506.18	1515.52	3	90		1515.7	506.216	1515.63	K	K	48.6451
IPI00021440	42114	Gene_Symbol=ACTG1 Actin, cytoplasmic 2	QEYDESGPSIVHR	13	758.83	1515.66	2	53		1515.7	758.874	1515.73	K	K	21.8773
IPI00021440	42114	Gene_Symbol=ACTG1 Actin, cytoplasmic 2	QEYDESGPSIVHRK	14	548.9	1643.69	3	41		1643.79	548.946	1643.82	K	C	16.3479
IPI00021440	42114	Gene_Symbol=ACTG1 Actin, cytoplasmic 2	RGILTLK	7	400.72	799.43	2	50		799.53	400.761	799.507	K	Y	29.1829
IPI00021440	42114	Gene_Symbol=ACTG1 Actin, cytoplasmic 2	SYELPDGQVITIGNER	16	895.83	1789.65	2	114		1789.88	895.888	1789.76	K	F	65.7636
IPI00021440	42114	Gene_Symbol=ACTG1 Actin, cytoplasmic 2	TTGIVMDSGDGVTHTVPIYEGYALPHAILR	30	800.61	3198.43	4	70	1Met(ox)	3198.6	800.659	3198.61	R	L	1.96569
IPI00021440	42114	Gene_Symbol=ACTG1 Actin, cytoplasmic 2	TTGIVMDSGDGVTHTVPIYEGYALPHAILR	30	796.6	3182.4	4	64		3182.61	796.649	3182.57	R	L	13.7987
IPI00021440	42114	Gene_Symbol=ACTG1 Actin, cytoplasmic 2	TTGIVMDSGDGVTHTVPIYEGYALPHAILR	30	1061.84	3182.5	3	57		3182.61	1061.89	3182.65	R	L	11.3156
IPI00021440	42114	Gene_Symbol=ACTG1 Actin, cytoplasmic 2	VAPEEHPVLLTEAPLNPK	18	977.5	1953	2	55		1953.06	977.547	1953.08	R	A	9.69872
IPI00021440	42114	Gene_Symbol=ACTG1 Actin, cytoplasmic 2	VAPEEHPVLLTEAPLNPK	18	651.98	1952.92	3	53		1953.06	652.03	1953.07	R	A	4.40794
IPI00013508	103573	Gene_Symbol=ACTN1 Alpha-actinin-1	FAIQDISVEETSAK	14	769.35	1536.7	2	65		1536.77	769.399	1536.78	R	E	8.35829
IPI00013508	103573	Gene_Symbol=ACTN1 Alpha-actinin-1	GYEEWLLNEIR	11	711.33	1420.65	2	48		1420.7	711.378	1420.74	K	R	29.7934
IPI00013508	103573	Gene_Symbol=ACTN1 Alpha-actinin-1	LASDLLEWIR	10	608.31	1214.62	2	70		1214.67	608.348	1214.68	K	R	9.4624
IPI00013508	103573	Gene_Symbol=ACTN1 Alpha-actinin-1	TINEVENQILTR	12	715.32	1428.64	2	93		1428.76	715.369	1428.72	R	D	26.0651
IPI00013508	103573	Gene_Symbol=ACTN1 Alpha-actinin-1	VGWEQLLTTIAR	12	693.86	1385.71	2	67		1385.77	693.907	1385.8	R	T	21.9641
IPI00013808	105253	Gene_Symbol=ACTN4 Alpha-actinin-4	LASDLLEWIR	10	608.33	1214.65	2	53		1214.67	608.359	1214.7	K	R	27.6156
IPI00013808	105253	Gene_Symbol=ACTN4 Alpha-actinin-4	TINEVENQILTR	12	715.35	1428.7	2	93		1428.76	715.381	1428.75	R	D	8.69706
IPI00005159	45022	Gene_Symbol=ACTR2 Actin-related protein 2	DLMVGDEASELR	12	675.75	1349.5	2	62	1Met(ox)	1349.61	675.793	1349.57	K	S	27.889
IPI00005159	45022	Gene_Symbol=ACTR2 Actin-related protein 2	GYAFNHSADFETVR	14	538.56	1612.66	3	58		1612.73	538.594	1612.76	R	M	18.2473
IPI00005159	45022	Gene_Symbol=ACTR2 Actin-related protein 2	HIVLSGGSTMYPGLPSR	17	596.61	1786.81	3	42	1Met(ox)	1786.9	596.65	1786.93	K	L	15.7515
IPI00005159	45022	Gene_Symbol=ACTR2 Actin-related protein 2	HLWDYTFGPEK	11	696.8	1391.59	2	59		1391.65	696.844	1391.67	K	L	17.3923
IPI00005159	45022	Gene_Symbol=ACTR2 Actin-related protein 2	ILLTEPPMNPTK	12	677.31	1352.62	2	40		1352.74	677.354	1352.69	K	N	35.1159
IPI00005159	45022	Gene_Symbol=ACTR2 Actin-related protein 2	LALETTVLVESYTLPDGR	18	988.99	1975.98	2	79		1976.05	989.047	1976.08	K	I	15.0753
IPI00005159	45022	Gene_Symbol=ACTR2 Actin-related protein 2	VGNIEIKDLMVGDEASELR	19	696.61	2086.83	3	108		2087.06	696.654	2086.94	K	S	56.8834
IPI00028091	47805	Gene_Symbol=ACTR3 Actin-related protein 3	AEPEDHYFLLTEPPLNTPENR	21	828.03	2481.08	3	46		2481.18	828.08	2481.22	R	E	15.5999
IPI00028091	47805	Gene_Symbol=ACTR3 Actin-related protein 3	DITYFIQQLLR	11	705.35	1408.69	2	56		1408.77	705.395	1408.78	R	D	3.56564
IPI00028091	47805	Gene_Symbol=ACTR3 Actin-related protein 3	DREVGIPPEQSLETAK	16	590.28	1767.83	3	41		1767.9	590.318	1767.93	R	A	17.8836
IPI00028091	47805	Gene_Symbol=ACTR3 Actin-related protein 3	GVDDLDFFIGDEAIEKPTYATK	22	815.34	2443.01	3	69		2443.18	815.39	2443.15	K	W	13.4932
IPI00028091	47805	Gene_Symbol=ACTR3 Actin-related protein 3	HGIVEDWDLMER	12	750.31	1498.62	2	67		1498.69	750.356	1498.7	R	F	5.24902
IPI00028091	47805	Gene_Symbol=ACTR3 Actin-related protein 3	LKLSEELSGGR	11	594.8	1187.6	2	51		1187.65	594.838	1187.66	R	L	9.72659
IPI00028091	47805	Gene_Symbol=ACTR3 Actin-related protein 3	LSEELSGGR	9	474.21	946.41	2	58		946.47	474.245	946.475	K	L	4.97724
IPI00028091	47805	Gene_Symbol=ACTR3 Actin-related protein 3	NIVLSGGSTMFR	12	641.27	1280.54	2	69		1280.65	641.31	1280.61	K	D	34.0241
IPI00026833	50472	Gene_Symbol=ADSS Adenylosuccinate synthetase isozyme 2	DGVYFLYEALHGPPK	15	853.39	1704.78	2	52		1704.85	853.441	1704.87	R	K	10.5773
IPI00026833	50472	Gene_Symbol=ADSS Adenylosuccinate synthetase isozyme 2	DGVYFLYEALHGPPK	15	569.25	1704.75	3	47		1704.85	569.287	1704.84	R	K	6.85871
IPI00026833	50472	Gene_Symbol=ADSS Adenylosuccinate synthetase isozyme 2	ELPVNAQNYVR	11	651.8	1301.6	2	59		1301.67	651.841	1301.67	K	F	1.8962
IPI00026833	50472	Gene_Symbol=ADSS Adenylosuccinate synthetase isozyme 2	FIEDELQIPVK	11	665.79	1329.58	2	61		1329.72	665.832	1329.65	R	W	53.3951
IPI00026833	50472	Gene_Symbol=ADSS Adenylosuccinate synthetase isozyme 2	LDILDMFTEIK	11	669.34	1336.67	2	54		1336.69	669.383	1336.75	K	V	46.2775
IPI00026833	50472	Gene_Symbol=ADSS Adenylosuccinate synthetase isozyme 2	TLPGWNTDISNAR	13	722.83	1443.65	2	60		1443.71	722.876	1443.74	K	A	18.3966
IPI00026833	50472	Gene_Symbol=ADSS Adenylosuccinate synthetase isozyme 2	VGIGAFPTEQDNEIGELLQTR	21	763.03	2286.07	3	76		2286.15	763.059	2286.16	R	G	2.27784
IPI00012007	48265	Gene_Symbol=AHCY Adenosylhomocysteinase	KLDEAVAEAHLGK	13	460.89	1379.68	3	51		1379.74	460.921	1379.74	K	L	0.909251
IPI00012007	48265	Gene_Symbol=AHCY Adenosylhomocysteinase	VADIGLAAWGR	11	564.78	1127.56	2	79		1127.61	564.819	1127.62	K	K	11.2362
IPI00012007	48265	Gene_Symbol=AHCY Adenosylhomocysteinase	VPAINVNDSVTK	12	628.82	1255.63	2	68		1255.68	628.861	1255.71	K	S	22.5358
IPI00215901	26693	Gene_Symbol=AK2 Isoform 1 of Adenylate kinase isoenzyme 2, mitochondrial	LVSDEMVVELIEK	13	752.39	1502.78	2	81		1502.79	752.425	1502.84	K	N	30.2127
IPI00215901	26693	Gene_Symbol=AK2 Isoform 1 of Adenylate kinase isoenzyme 2, mitochondrial	NGFLLDGFPR	10	568.28	1134.55	2	39		1134.58	568.309	1134.6	K	T	20.2069
IPI00220271	36898	Gene_Symbol=AKR1A1 Alcohol dehydrogenase	AWRDPDEPVLLEEPVVLALAEK	22	830.4	2488.2	3	55		2488.32	830.457	2488.35	R	Y	11.6237
IPI00220271	36898	Gene_Symbol=AKR1A1 Alcohol dehydrogenase	GLVQALGLSNFNSR	14	738.38	1474.75	2	60		1474.79	738.42	1474.82	K	Q	23.4457
IPI00022434	73920	Gene_Symbol=ALB Albumin	AVMDDFAAFVEK	12	671.82	1341.63	2	74		1341.63	671.85	1341.69	K	C	41.0713
IPI00022434	73920	Gene_Symbol=ALB Albumin	KVPQVSTPTLVEVSR	15	547.28	1638.84	3	57		1638.93	547.316	1638.93	K	N	2.96196
IPI00022434	73920	Gene_Symbol=ALB Albumin	LVNEVTEFAK	10	575.29	1148.57	2	56		1148.61	575.327	1148.64	K	T	25.1909
IPI00022434	73920	Gene_Symbol=ALB Albumin	YLYEIAR	7	464.24	926.47	2	39		926.49	464.264	926.512	K	R	24.2792
IPI00465439	39859	Gene_Symbol=ALDOA Fructose-bisphosphate aldolase A	AAQEEYVKR	9	547.26	1092.51	2	78		1092.56	547.294	1092.57	K	A	12.2793
IPI00465439	39859	Gene_Symbol=ALDOA Fructose-bisphosphate aldolase A	ADDGRPFPQVIK	12	671.83	1341.66	2	42		1341.7	671.867	1341.72	K	S	14.9507
IPI00465439	39859	Gene_Symbol=ALDOA Fructose-bisphosphate aldolase A	ELSDIAHR	8	470.71	939.42	2	65		939.48	470.742	939.469	K	I	11.3537
IPI00465439	39859	Gene_Symbol=ALDOA Fructose-bisphosphate aldolase A	FSHEEIAMATVTALR	15	564.58	1690.73	3	52	1Met(ox)	1690.83	564.619	1690.83	K	R	2.32975
IPI00465439	39859	Gene_Symbol=ALDOA Fructose-bisphosphate aldolase A	FSHEEIAMATVTALR	15	559.25	1674.76	3	46		1674.84	559.284	1674.83	K	R	5.32407
IPI00465439	39859	Gene_Symbol=ALDOA Fructose-bisphosphate aldolase A	FSHEEIAMATVTALRR	16	458.7	1830.79	4	40		1830.94	458.734	1830.91	K	T	18.1821
IPI00465439	39859	Gene_Symbol=ALDOA Fructose-bisphosphate aldolase A	GILAADESTGSIAK	14	666.82	1331.64	2	84		1331.69	666.85	1331.69	K	R	3.19412
IPI00465439	39859	Gene_Symbol=ALDOA Fructose-bisphosphate aldolase A	GILAADESTGSIAKR	15	744.88	1487.75	2	89		1487.79	744.919	1487.82	K	L	22.8226
IPI00465439	39859	Gene_Symbol=ALDOA Fructose-bisphosphate aldolase A	GILAADESTGSIAKR	15	496.9	1487.7	3	60		1487.79	496.936	1487.79	K	L	3.32732
IPI00465439	39859	Gene_Symbol=ALDOA Fructose-bisphosphate aldolase A	GVVPLAGTNGETTTQGLDGLSER	23	1136.52	2271.03	2	78		2271.13	1136.58	2271.15	K	C	9.99851
IPI00465439	39859	Gene_Symbol=ALDOA Fructose-bisphosphate aldolase A	GVVPLAGTNGETTTQGLDGLSER	23	758.01	2271.03	3	46		2271.13	758.05	2271.13	K	C	1.32829
IPI00465439	39859	Gene_Symbol=ALDOA Fructose-bisphosphate aldolase A	IGEHTPSALAIMENANVLAR	20	702.99	2105.95	3	80		2106.09	703.035	2106.08	K	Y	3.74202
IPI00465439	39859	Gene_Symbol=ALDOA Fructose-bisphosphate aldolase A	LQSIGTENTEENR	13	745.84	1489.67	2	65		1489.7	745.887	1489.76	R	R	39.2684
IPI00465439	39859	Gene_Symbol=ALDOA Fructose-bisphosphate aldolase A	LQSIGTENTEENRR	14	549.58	1645.72	3	43		1645.8	549.614	1645.82	R	F	12.3402
IPI00465439	39859	Gene_Symbol=ALDOA Fructose-bisphosphate aldolase A	QLLLTADDR	9	522.76	1043.51	2	57		1043.56	522.797	1043.58	R	V	18.1726
IPI00465439	39859	Gene_Symbol=ALDOA Fructose-bisphosphate aldolase A	VDKGVVPLAGTNGETTTQGLDGLSER	26	872.06	2613.17	3	68		2613.32	872.112	2613.31	K	C	2.17125
IPI00465439	39859	Gene_Symbol=ALDOA Fructose-bisphosphate aldolase A	VLAAVYK	7	382.21	762.42	2	42		762.46	382.241	762.467	K	A	8.73091
IPI00418262	39837	Gene_Symbol=ALDOC Fructose-bisphosphate aldolase C	TPSALAILENANVLAR	16	826.94	1651.87	2	66		1651.93	826.981	1651.95	R	Y	11.0971
IPI00418262	39837	Gene_Symbol=ALDOC Fructose-bisphosphate aldolase C	VDKGVVPLAGTDGETTTQGLDGLSER	26	872.42	2614.25	3	57		2614.31	872.452	2614.33	K	C	9.05574
IPI00418262	39837	Gene_Symbol=ALDOC Fructose-bisphosphate aldolase C	YTPEEIAMATVTALR	15	841.39	1680.78	2	50	1Met(ox)	1680.84	841.441	1680.87	K	R	15.983
IPI00788068	71470	Gene_Symbol=ALOX5 similar to Arachidonate 5-lipoxygenase	DDGLLVWEAIR	11	643.81	1285.61	2	62		1285.67	643.849	1285.68	R	T	11.0799
IPI00788068	71470	Gene_Symbol=ALOX5 similar to Arachidonate 5-lipoxygenase	GVVTIEQIVDTLPDR	15	827.9	1653.8	2	111		1653.89	827.947	1653.88	K	G	6.94574
IPI00788068	71470	Gene_Symbol=ALOX5 similar to Arachidonate 5-lipoxygenase	NLEAIVSVIAER	12	657.35	1312.7	2	88		1312.73	657.39	1312.77	K	N	26.8863
IPI00025849	28684	Gene_Symbol=ANP32A Acidic leucine-rich nuclear phosphoprotein 32 family member A	ELVLDNSR	8	473.25	944.5	2	50		944.49	473.266	944.518	K	S	29.2612
IPI00025849	28684	Gene_Symbol=ANP32A Acidic leucine-rich nuclear phosphoprotein 32 family member A	TPSDVKELVLDNSR	14	524.93	1571.79	3	42		1571.82	524.946	1571.81	R	S	3.33748
IPI00221224	109877	Gene_Symbol=ANPEP Aminopeptidase N	DLMVLNDVYR	10	619.27	1236.55	2	59		1236.62	619.314	1236.61	K	V	5.25604
IPI00221224	109877	Gene_Symbol=ANPEP Aminopeptidase N	DLTALSNMLPK	11	601.8	1201.6	2	49		1201.64	601.843	1201.67	K	G	26.6006
IPI00221224	109877	Gene_Symbol=ANPEP Aminopeptidase N	ENSLLFDPLSSSSSNK	16	862.86	1723.72	2	51		1723.83	862.915	1723.81	R	E	8.74967
IPI00221224	109877	Gene_Symbol=ANPEP Aminopeptidase N	MLSSFLSEDVFK	12	709.81	1417.62	2	60	1Met(ox)	1417.68	709.858	1417.7	R	Q	15.1379
IPI00221224	109877	Gene_Symbol=ANPEP Aminopeptidase N	SIQLPTTVR	9	507.76	1013.51	2	51		1013.59	507.799	1013.58	R	D	6.21932
IPI00221224	109877	Gene_Symbol=ANPEP Aminopeptidase N	YLSYTLNPDLIR	12	734.35	1466.7	2	54		1466.78	734.399	1466.78	R	K	2.46681
IPI00218918	38922	Gene_Symbol=ANXA1 Annexin A1	AAMKGLGTDEDTLIEILASR	20	707.33	2119	3	46	1Met(ox)	2119.08	707.369	2119.08	R	T	1.91988
IPI00218918	38922	Gene_Symbol=ANXA1 Annexin A1	ALTGHLEEVVLALLK	15	803.43	1604.86	2	88		1604.95	803.479	1604.94	K	T	4.08762
IPI00218918	38922	Gene_Symbol=ANXA1 Annexin A1	DITSDTSGDFR	11	607.25	1212.49	2	77		1212.53	607.279	1212.54	K	N	11.1363
IPI00218918	38922	Gene_Symbol=ANXA1 Annexin A1	DLAKDITSDTSGDFR	15	820.82	1639.64	2	85		1639.77	820.862	1639.71	R	N	36.8772
IPI00218918	38922	Gene_Symbol=ANXA1 Annexin A1	GDRSEDFGVNEDLADSDAR	19	689.93	2066.79	3	74		2066.88	689.968	2066.88	K	A	1.20979
IPI00218918	38922	Gene_Symbol=ANXA1 Annexin A1	GGPGSAVSPYPTFNPSSDVAALHK	24	786.02	2355.04	3	65		2355.15	786.075	2355.2	K	A	22.8735
IPI00218918	38922	Gene_Symbol=ANXA1 Annexin A1	GLGTDEDTLIEILASR	16	851.84	1701.67	2	145		1701.88	851.887	1701.76	K	T	70.2941
IPI00218918	38922	Gene_Symbol=ANXA1 Annexin A1	GLGTDEDTLIEILASR	16	568.27	1701.8	3	58		1701.88	568.309	1701.9	K	T	14.3753
IPI00218918	38922	Gene_Symbol=ANXA1 Annexin A1	GTDVNVFNTILTTR	14	775.85	1549.69	2	101		1549.81	775.895	1549.77	K	S	22.9199
IPI00218918	38922	Gene_Symbol=ANXA1 Annexin A1	GVDEATIIDILTK	13	694.33	1386.65	2	82		1386.76	694.374	1386.73	K	R	18.7576
IPI00218918	38922	Gene_Symbol=ANXA1 Annexin A1	GVDEATIIDILTKR	14	772.4	1542.79	2	86		1542.86	772.441	1542.87	K	N	4.29151
IPI00218918	38922	Gene_Symbol=ANXA1 Annexin A1	GVDEATIIDILTKR	14	515.24	1542.72	3	57		1542.86	515.278	1542.81	K	N	31.3282
IPI00218918	38922	Gene_Symbol=ANXA1 Annexin A1	KGTDVNVFNTILTTR	15	839.89	1677.77	2	104		1677.9	839.947	1677.88	R	S	11.9181
IPI00218918	38922	Gene_Symbol=ANXA1 Annexin A1	KGTDVNVFNTILTTR	15	560.27	1677.81	3	69		1677.9	560.308	1677.9	R	S	2.03261
IPI00218918	38922	Gene_Symbol=ANXA1 Annexin A1	NALLSLAKGDR	11	579.33	1156.65	2	65		1156.66	579.345	1156.68	R	S	13.2354
IPI00218918	38922	Gene_Symbol=ANXA1 Annexin A1	RKGTDVNVFNTILTTR	16	612.27	1833.8	3	72		1834.01	612.319	1833.93	R	S	41.3914
IPI00218918	38922	Gene_Symbol=ANXA1 Annexin A1	SEDFGVNEDLADSDAR	16	870.34	1738.67	2	88		1738.73	870.384	1738.75	R	A	12.9432
IPI00218918	38922	Gene_Symbol=ANXA1 Annexin A1	SEIDMNDIK	9	532.74	1063.47	2	40		1063.49	532.768	1063.52	R	A	28.8646
IPI00218918	38922	Gene_Symbol=ANXA1 Annexin A1	TPAQFDADELR	11	631.73	1261.46	2	90		1261.59	631.779	1261.54	K	A	36.3016
IPI00218918	38922	Gene_Symbol=ANXA1 Annexin A1	VLDLELKGDIEK	12	686.33	1370.66	2	50		1370.77	686.381	1370.75	K	C	15.7965
IPI00414320	54703	Gene_Symbol=ANXA11 Annexin A11	DAQELYAAGENR	12	668.78	1335.56	2	57		1335.61	668.823	1335.63	R	L	16.3292
IPI00414320	54703	Gene_Symbol=ANXA11 Annexin A11	EMSGDLEEGMLAVVK	15	804.36	1606.72	2	55		1606.76	804.39	1606.77	R	C	3.48798
IPI00414320	54703	Gene_Symbol=ANXA11 Annexin A11	GVGTDEACLIEILASR	16	852.95	1703.9	2	72		1703.84	852.981	1703.95	K	S	63.4518
IPI00414320	54703	Gene_Symbol=ANXA11 Annexin A11	LLISLSQGNR	10	550.79	1099.57	2	72		1099.63	550.826	1099.64	R	D	6.30631
IPI00414320	54703	Gene_Symbol=ANXA11 Annexin A11	LLISLSQGNRDESTNVDMSLAQR	23	855.05	2562.14	3	41	1Met(ox)	2562.27	855.101	2562.28	R	D	4.78794
IPI00414320	54703	Gene_Symbol=ANXA11 Annexin A11	NTPAFFAER	9	526.75	1051.49	2	43		1051.51	526.773	1051.53	K	L	20.2369
IPI00414320	54703	Gene_Symbol=ANXA11 Annexin A11	SETDLLDIR	9	531.25	1060.49	2	65		1060.54	531.285	1060.56	R	S	14.5858
IPI00414320	54703	Gene_Symbol=ANXA11 Annexin A11	TPVLFDIYEIK	11	669.34	1336.68	2	54		1336.73	669.38	1336.75	K	E	12.1368
IPI00024095	36527	Gene_Symbol=ANXA3 Annexin A3	ALLTLADGR	9	465.24	928.47	2	65		928.53	465.271	928.528	K	R	2.28402
IPI00024095	36527	Gene_Symbol=ANXA3 Annexin A3	ASIWVGHR	8	484.22	966.44	2	59	1N-ac	966.5	484.252	966.489	M	G	11.0612
IPI00024095	36527	Gene_Symbol=ANXA3 Annexin A3	DESLKVDEHLAK	12	461.89	1382.65	3	49		1382.7	461.92	1382.74	R	Q	26.9539
IPI00024095	36527	Gene_Symbol=ANXA3 Annexin A3	DISQAYYTVYK	11	675.8	1349.59	2	46		1349.65	675.837	1349.66	K	K	6.85576
IPI00024095	36527	Gene_Symbol=ANXA3 Annexin A3	DYPDFSPSVDAEAIQK	16	891.36	1780.72	2	58		1780.82	891.404	1780.79	R	A	14.7287
IPI00024095	36527	Gene_Symbol=ANXA3 Annexin A3	GAGTNEDALIEILTTR	16	837.39	1672.77	2	115		1672.86	837.445	1672.88	K	T	9.54509
IPI00024095	36527	Gene_Symbol=ANXA3 Annexin A3	GIGTDEFTLNR	11	611.76	1221.52	2	82		1221.6	611.804	1221.59	K	I	5.86118
IPI00024095	36527	Gene_Symbol=ANXA3 Annexin A3	GIGTDEKMLISILTER	16	597.97	1790.9	3	50	1Met(ox)	1790.94	597.995	1790.96	R	S	12.525
IPI00024095	36527	Gene_Symbol=ANXA3 Annexin A3	HYGYSLYSAIK	11	651.3	1300.59	2	49		1300.65	651.336	1300.66	K	S	5.84539
IPI00024095	36527	Gene_Symbol=ANXA3 Annexin A3	KALLTLADGR	10	529.3	1056.59	2	60		1056.63	529.332	1056.65	R	R	18.3471
IPI00024095	36527	Gene_Symbol=ANXA3 Annexin A3	LTFDEYR	7	472.2	942.4	2	59		942.44	472.231	942.448	K	N	8.44937
IPI00024095	36527	Gene_Symbol=ANXA3 Annexin A3	MLISILTER	9	538.29	1074.57	2	65		1074.61	538.313	1074.61	K	S	1.74457
IPI00024095	36527	Gene_Symbol=ANXA3 Annexin A3	MLISILTER	9	546.25	1090.5	2	46	1Met(ox)	1090.61	546.289	1090.56	K	S	41.7515
IPI00024095	36527	Gene_Symbol=ANXA3 Annexin A3	NTPAFLAER	9	509.75	1017.5	2	57		1017.52	509.772	1017.53	R	L	10.2229
IPI00024095	36527	Gene_Symbol=ANXA3 Annexin A3	RDESLKVDEHLAK	13	513.92	1538.74	3	51		1538.81	513.953	1538.84	R	Q	17.3123
IPI00024095	36527	Gene_Symbol=ANXA3 Annexin A3	RDESLKVDEHLAK	13	385.68	1538.71	4	44		1538.81	385.707	1538.8	R	Q	6.8711
IPI00024095	36527	Gene_Symbol=ANXA3 Annexin A3	SDTSGDYEITLLK	13	721.31	1440.61	2	102		1440.7	721.355	1440.7	K	I	2.48093
IPI00024095	36527	Gene_Symbol=ANXA3 Annexin A3	SEIDLLDIR	9	537.26	1072.51	2	64		1072.58	537.283	1072.55	R	T	26.2716
IPI00024095	36527	Gene_Symbol=ANXA3 Annexin A3	SEIDLLDIRTEFK	13	789.89	1577.78	2	40		1577.83	789.931	1577.85	R	K	11.2001
IPI00024095	36527	Gene_Symbol=ANXA3 Annexin A3	SLGDDISSETSGDFR	15	793.28	1584.56	2	104		1584.69	793.321	1584.63	K	K	39.6512
IPI00024095	36527	Gene_Symbol=ANXA3 Annexin A3	SLGDDISSETSGDFRK	16	571.9	1712.7	3	53		1712.79	571.928	1712.76	K	A	15.6132
IPI00024095	36527	Gene_Symbol=ANXA3 Annexin A3	SMKGAGTNEDALIEILTTR	19	679.3	2034.89	3	72	1Met(ox)	2035.03	679.338	2034.99	K	T	18.8977
IPI00745868	36627	Gene_Symbol=ANXA3 Uncharacterized protein ANXA3 (Fragment)	GAGTNEDALIEILTTR	16	837.38	1672.76	2	95		1672.86	837.431	1672.85	K	T	8.06176
IPI00745868	36627	Gene_Symbol=ANXA3 Uncharacterized protein ANXA3 (Fragment)	MLISILTER	9	538.28	1074.55	2	49		1074.61	538.317	1074.62	K	S	9.60646
IPI00745868	36627	Gene_Symbol=ANXA3 Uncharacterized protein ANXA3 (Fragment)	SDTSGDYEITLLK	13	721.32	1440.63	2	69		1440.7	721.365	1440.72	K	I	11.3494
IPI00745868	36627	Gene_Symbol=ANXA3 Uncharacterized protein ANXA3 (Fragment)	SEIDLLDIR	9	537.27	1072.54	2	64		1072.58	537.307	1072.6	R	T	18.8655
IPI00793199	36294	Gene_Symbol=ANXA4 annexin IV	AEIDMLDIR	9	538.25	1074.49	2	45		1074.54	538.284	1074.55	R	A	11.6842
IPI00793199	36294	Gene_Symbol=ANXA4 annexin IV	GLGTDDNTLIR	11	587.79	1173.57	2	58		1173.6	587.824	1173.63	K	V	28.3959
IPI00793199	36294	Gene_Symbol=ANXA4 annexin IV	GLGTDEDAIISVLAYR	16	846.9	1691.8	2	115		1691.87	846.943	1691.87	K	N	0.648183
IPI00793199	36294	Gene_Symbol=ANXA4 annexin IV	ISQTYQQQYGR	11	686.3	1370.6	2	74		1370.66	686.337	1370.66	R	S	0.0291459
IPI00793199	36294	Gene_Symbol=ANXA4 annexin IV	SETSGSFEDALLAIVK	16	833.92	1665.83	2	85		1665.85	833.962	1665.91	K	C	35.959
IPI00793199	36294	Gene_Symbol=ANXA4 annexin IV	SLEDDIR	7	424.2	846.4	2	42		846.41	424.228	846.442	R	S	38.1702
IPI00793199	36294	Gene_Symbol=ANXA4 annexin IV	VLVSLSAGGR	10	479.77	957.54	2	42		957.56	479.8	957.586	R	D	27.2049
IPI00329801	35972	Gene_Symbol=ANXA5 Annexin A5	DLLDDLKSELTGK	13	723.88	1445.75	2	71		1445.76	723.919	1445.82	R	F	43.2237
IPI00329801	35972	Gene_Symbol=ANXA5 Annexin A5	ETSGNLEQLLLAVVK	15	807.43	1612.86	2	96		1612.9	807.479	1612.94	R	S	27.2763
IPI00329801	35972	Gene_Symbol=ANXA5 Annexin A5	FITIFGTR	8	477.75	953.5	2	40		953.53	477.78	953.546	K	S	16.6898
IPI00329801	35972	Gene_Symbol=ANXA5 Annexin A5	GAGTDDHTLIR	11	578.27	1154.53	2	77		1154.57	578.304	1154.59	K	V	19.6474
IPI00329801	35972	Gene_Symbol=ANXA5 Annexin A5	GLGTDEESILTLLTSR	16	852.9	1703.8	2	102		1703.89	852.951	1703.89	K	S	1.17981
IPI00329801	35972	Gene_Symbol=ANXA5 Annexin A5	GTVTDFPGFDER	12	670.78	1339.55	2	42		1339.6	670.817	1339.62	R	A	14.1197
IPI00329801	35972	Gene_Symbol=ANXA5 Annexin A5	NFATSLYSMIK	11	637.81	1273.62	2	74		1273.64	637.847	1273.68	K	G	30.2566
IPI00329801	35972	Gene_Symbol=ANXA5 Annexin A5	SEIDLFNIR	9	553.76	1105.52	2	56		1105.58	553.8	1105.59	R	K	4.77395
IPI00329801	35972	Gene_Symbol=ANXA5 Annexin A5	VLTEIIASR	9	501.28	1000.55	2	58		1000.59	501.312	1000.61	K	T	19.9103
IPI00329801	35972	Gene_Symbol=ANXA5 Annexin A5	WGTDEEKFITIFGTR	15	600.61	1798.83	3	51		1798.89	600.644	1798.91	K	S	11.8313
IPI00221226	76174	Gene_Symbol=ANXA6 Annexin A6	ALIEILATR	9	500.25	998.5	2	50		998.61	500.294	998.574	K	T	35.8276
IPI00221226	76174	Gene_Symbol=ANXA6 Annexin A6	DAFVAIVQSVK	11	588.78	1175.56	2	56		1175.65	588.828	1175.64	R	N	7.70457
IPI00221226	76174	Gene_Symbol=ANXA6 Annexin A6	DLEADIIGDTSGHFQK	16	873.37	1744.74	2	57		1744.83	873.429	1744.84	R	M	7.1892
IPI00221226	76174	Gene_Symbol=ANXA6 Annexin A6	DLIADLKYELTGK	13	739.86	1477.72	2	72		1477.8	739.913	1477.81	K	F	8.39752
IPI00221226	76174	Gene_Symbol=ANXA6 Annexin A6	DLMTDLKSEISGDLAR	16	882.39	1762.78	2	83		1762.88	882.449	1762.88	R	L	1.83144
IPI00221226	76174	Gene_Symbol=ANXA6 Annexin A6	EAILDIITSR	10	565.78	1129.56	2	57		1129.63	565.827	1129.64	K	S	8.14099
IPI00221226	76174	Gene_Symbol=ANXA6 Annexin A6	EDAQVAAEILEIADTPSGDKTSLETR	26	920.39	2758.15	3	50		2758.35	920.45	2758.33	R	F	7.5518
IPI00221226	76174	Gene_Symbol=ANXA6 Annexin A6	GFGSDKEAILDIITSR	16	861.39	1720.78	2	94		1720.9	861.448	1720.88	K	S	10.672
IPI00221226	76174	Gene_Symbol=ANXA6 Annexin A6	GLGTDEDTIIDIITHR	16	590.22	1767.64	3	114		1767.9	590.268	1767.78	K	S	66.985
IPI00221226	76174	Gene_Symbol=ANXA6 Annexin A6	ILISLATGHREEGGENLDQAR	21	760.35	2278.04	3	40		2278.17	760.404	2278.19	R	E	9.19498
IPI00221226	76174	Gene_Symbol=ANXA6 Annexin A6	SEIDLLNIR	9	536.74	1071.47	2	41		1071.59	536.786	1071.56	R	R	30.8028
IPI00221226	76174	Gene_Symbol=ANXA6 Annexin A6	SELDMLDIR	9	546.24	1090.47	2	42		1090.53	546.286	1090.56	R	E	25.4125
IPI00221226	76174	Gene_Symbol=ANXA6 Annexin A6	SLHQAIEGDTSGDFLK	16	573.24	1716.71	3	45		1716.83	573.287	1716.84	K	A	5.61723
IPI00221226	76174	Gene_Symbol=ANXA6 Annexin A6	WGTDEAQFIYILGNR	15	891.89	1781.78	2	88		1781.87	891.949	1781.88	K	S	7.82869
IPI00002459	75577	Gene_Symbol=ANXA6 annexin VI isoform 2	ALIEILATR	9	500.28	998.55	2	52		998.61	500.319	998.623	K	T	13.0567
IPI00002459	75577	Gene_Symbol=ANXA6 annexin VI isoform 2	DAFVAIVQSVK	11	588.81	1175.61	2	56		1175.65	588.839	1175.66	R	N	10.895
IPI00002459	75577	Gene_Symbol=ANXA6 annexin VI isoform 2	DLEADIIGDTSGHFQK	16	873.39	1744.77	2	62		1744.83	873.438	1744.86	R	M	18.3617
IPI00002459	75577	Gene_Symbol=ANXA6 annexin VI isoform 2	DLMTDLKSEISGDLAR	16	588.6	1762.79	3	82		1762.88	588.638	1762.89	R	L	6.43946
IPI00002459	75577	Gene_Symbol=ANXA6 annexin VI isoform 2	DLMTDLKSEISGDLAR	16	890.42	1778.83	2	62	1Met(ox)	1778.87	890.464	1778.91	R	L	24.5724
IPI00002459	75577	Gene_Symbol=ANXA6 annexin VI isoform 2	EAILDIITSR	10	565.81	1129.61	2	50		1129.63	565.838	1129.66	K	S	28.277
IPI00002459	75577	Gene_Symbol=ANXA6 annexin VI isoform 2	GFGSDKEAILDIITSR	16	574.6	1720.8	3	54		1720.9	574.637	1720.89	K	S	6.78621
IPI00002459	75577	Gene_Symbol=ANXA6 annexin VI isoform 2	GLGTDEDTIIDIITHR	16	884.93	1767.85	2	114		1767.9	884.983	1767.95	K	S	29.4077
IPI00002459	75577	Gene_Symbol=ANXA6 annexin VI isoform 2	GLGTDEDTIIDIITHR	16	590.26	1767.78	3	81		1767.9	590.295	1767.86	K	S	20.6351
IPI00002459	75577	Gene_Symbol=ANXA6 annexin VI isoform 2	ILISLATGHREEGGENLDQAR	21	760.36	2278.08	3	43		2278.17	760.4	2278.18	R	E	3.88333
IPI00002459	75577	Gene_Symbol=ANXA6 annexin VI isoform 2	SEIDLLNIR	9	536.78	1071.56	2	56		1071.59	536.806	1071.6	R	R	6.43937
IPI00002459	75577	Gene_Symbol=ANXA6 annexin VI isoform 2	SELDMLDIR	9	546.24	1090.47	2	57		1090.53	546.281	1090.55	R	E	15.6615
IPI00002459	75577	Gene_Symbol=ANXA6 annexin VI isoform 2	SLEDALSSDTSGHFR	15	541.21	1620.63	3	65		1620.74	541.249	1620.73	K	R	8.71204
IPI00002459	75577	Gene_Symbol=ANXA6 annexin VI isoform 2	SLHQAIEGDTSGDFLK	16	573.25	1716.75	3	53		1716.83	573.285	1716.83	K	A	1.15708
IPI00002459	75577	Gene_Symbol=ANXA6 annexin VI isoform 2	STPEYFAER	9	550.25	1098.49	2	47		1098.5	550.286	1098.56	R	L	51.8834
IPI00215911	35938	Gene_Symbol=APEX1 DNA-(apurinic or apyrimidinic site) lyase	EGYSGVGLLSR	11	569.28	1136.56	2	39		1136.58	569.313	1136.61	K	Q	28.2239
IPI00215911	35938	Gene_Symbol=APEX1 DNA-(apurinic or apyrimidinic site) lyase	QGFGELLQAVPLADSFR	17	924.44	1846.88	2	42		1846.96	924.5	1846.99	R	H	14.3048
IPI00218693	19769	Gene_Symbol=APRT Adenine phosphoribosyltransferase	ADSELQLVEQR	11	665.3	1328.6	2	66	1N-ac	1328.66	665.314	1328.61	M	I	35.0563
IPI00218693	19769	Gene_Symbol=APRT Adenine phosphoribosyltransferase	IDYIAGLDSR	10	561.79	1121.57	2	47		1121.57	561.805	1121.6	R	G	22.9087
IPI00215914	20742	Gene_Symbol=ARF1 ADP-ribosylation factor 1	DAVLLVFANK	10	545.31	1088.61	2	50		1088.62	545.325	1088.64	R	Q	14.7484
IPI00215914	20742	Gene_Symbol=ARF1 ADP-ribosylation factor 1	ILMVGLDAAGK	11	544.29	1086.58	2	75		1086.61	544.305	1086.6	R	T	12.8125
IPI00215914	20742	Gene_Symbol=ARF1 ADP-ribosylation factor 1	NISFTVWDVGGQDK	14	783.36	1564.71	2	84		1564.75	783.373	1564.73	K	I	12.2505
IPI00215914	20742	Gene_Symbol=ARF1 ADP-ribosylation factor 1	VNEAREELMR	10	623.81	1245.61	2	49		1245.61	623.824	1245.63	R	M	19.5347
IPI00291560	34887	Gene_Symbol=ARG1 Isoform 1 of Arginase-1	GGVEEGPTVLR	11	557.28	1112.56	2	65		1112.58	557.314	1112.61	R	K	30.2884
IPI00291560	34887	Gene_Symbol=ARG1 Isoform 1 of Arginase-1	TGLLSGLDIMEVNPSLGK	18	922.44	1842.87	2	79		1842.98	922.5	1842.99	K	T	3.40134
IPI00291560	34887	Gene_Symbol=ARG1 Isoform 1 of Arginase-1	TIGIIGAPFSK	11	552.28	1102.56	2	64		1102.64	552.313	1102.61	R	G	26.3605
IPI00291560	34887	Gene_Symbol=ARG1 Isoform 1 of Arginase-1	VMEETLSYLLGR	12	705.84	1409.68	2	75		1409.72	705.885	1409.75	K	K	24.8245
IPI00291560	34887	Gene_Symbol=ARG1 Isoform 1 of Arginase-1	VMEETLSYLLGR	12	713.83	1425.66	2	72	1Met(ox)	1425.72	713.869	1425.72	K	K	2.17626
IPI00291560	34887	Gene_Symbol=ARG1 Isoform 1 of Arginase-1	YFSMTEVDR	9	574.24	1146.48	2	53		1146.5	574.273	1146.53	K	L	28.2711
IPI00020567	50462	Gene_Symbol=ARHGAP1 Rho GTPase-activating protein 1	ETVAYLQAHALTTEGIFR	18	673.98	2018.94	3	44		2019.04	674.023	2019.05	R	R	4.11512
IPI00020567	50462	Gene_Symbol=ARHGAP1 Rho GTPase-activating protein 1	FLLDHQGELFPSPDPSGL	18	984.96	1967.92	2	50		1967.96	985.017	1968.02	K	-	30.2021
IPI00020567	50462	Gene_Symbol=ARHGAP1 Rho GTPase-activating protein 1	LEQLGIPR	8	463.26	924.51	2	45		924.54	463.294	924.574	K	Q	36.5091
IPI00020567	50462	Gene_Symbol=ARHGAP1 Rho GTPase-activating protein 1	VPATLQVLQTLPEENYQVLR	20	771.06	2310.17	3	55		2310.26	771.108	2310.3	R	F	17.7728
IPI00003815	23251	Gene_Symbol=ARHGDIA Rho GDP-dissociation inhibitor 1	AEEYEFLTPVEEAPK	15	876.39	1750.77	2	46		1750.83	876.429	1750.84	R	G	7.88583
IPI00003815	23251	Gene_Symbol=ARHGDIA Rho GDP-dissociation inhibitor 1	IDKTDYMVGSYGPR	14	539.9	1616.7	3	43	1Met(ox)	1616.75	539.928	1616.76	K	A	7.11588
IPI00003815	23251	Gene_Symbol=ARHGDIA Rho GDP-dissociation inhibitor 1	SIQEIQELDKDDESLR	16	639.93	1916.78	3	68		1916.93	639.961	1916.86	K	K	35.644
IPI00003815	23251	Gene_Symbol=ARHGDIA Rho GDP-dissociation inhibitor 1	SIQEIQELDKDDESLRK	17	682.64	2044.9	3	49		2045.03	682.673	2045	K	Y	16.6185
IPI00003817	23032	Gene_Symbol=ARHGDIB Rho GDP-dissociation inhibitor 2	APNVVVTR	8	428.23	854.45	2	52		854.5	428.266	854.517	K	L	19.548
IPI00003817	23032	Gene_Symbol=ARHGDIB Rho GDP-dissociation inhibitor 2	ETIVLKEGSEYR	12	712.37	1422.73	2	40		1422.74	712.383	1422.75	K	V	8.70787
IPI00003817	23032	Gene_Symbol=ARHGDIB Rho GDP-dissociation inhibitor 2	SLKELQEMDKDDESLIK	17	674.3	2019.9	3	66		2020	674.332	2019.98	K	Y	12.2936
IPI00003817	23032	Gene_Symbol=ARHGDIB Rho GDP-dissociation inhibitor 2	TLLGDGPVVTDPK	13	656.34	1310.67	2	68		1310.71	656.369	1310.72	K	A	10.805
IPI00003817	23032	Gene_Symbol=ARHGDIB Rho GDP-dissociation inhibitor 2	TLLGDGPVVTDPKAPNVVVTR	21	716.7	2147.09	3	43		2147.19	716.734	2147.18	K	L	4.90082
IPI00003817	23032	Gene_Symbol=ARHGDIB Rho GDP-dissociation inhibitor 2	VNRDIVSGLK	10	550.82	1099.63	2	42		1099.63	550.835	1099.66	K	Y	23.5848
IPI00003817	23032	Gene_Symbol=ARHGDIB Rho GDP-dissociation inhibitor 2	YVQHTYR	7	483.73	965.45	2	43		965.47	483.746	965.477	K	T	7.67183
IPI00018871	21757	Gene_Symbol=ARL8B ADP-ribosylation factor-like protein 8B	DLPNALDEK	9	507.75	1013.5	2	44		1013.5	507.766	1013.52	R	Q	16.6549
IPI00018871	21757	Gene_Symbol=ARL8B ADP-ribosylation factor-like protein 8B	GVNAIVYMIDAADR	14	754.38	1506.76	2	59		1506.75	754.393	1506.77	R	E	14.2473
IPI00018871	21757	Gene_Symbol=ARL8B ADP-ribosylation factor-like protein 8B	MNLSAIQDR	9	524.26	1046.52	2	69		1046.52	524.276	1046.54	K	E	15.7832
IPI00005160	41735	Gene_Symbol=ARPC1B Actin-related protein 2/3 complex subunit 1B	ASSEGGTAAGAGLDSLHK	18	543.57	1627.71	3	60		1627.78	543.608	1627.8	K	N	13.0114
IPI00005160	41735	Gene_Symbol=ARPC1B Actin-related protein 2/3 complex subunit 1B	NSVSQISVLSGGK	13	638.33	1274.65	2	79		1274.68	638.356	1274.7	K	A	13.3657
IPI00005160	41735	Gene_Symbol=ARPC1B Actin-related protein 2/3 complex subunit 1B	SLESALKDLK	10	552.28	1102.56	2	53		1102.62	552.314	1102.61	K	I	5.98761
IPI00005161	34428	Gene_Symbol=ARPC2 Actin-related protein 2/3 complex subunit 2	ASHTAPQVLFSHR	13	484.24	1449.7	3	44		1449.75	484.27	1449.79	R	E	27.2647
IPI00005161	34428	Gene_Symbol=ARPC2 Actin-related protein 2/3 complex subunit 2	DNTINLIHTFR	11	672.32	1342.64	2	44		1342.7	672.357	1342.7	R	D	0.73099
IPI00005161	34428	Gene_Symbol=ARPC2 Actin-related protein 2/3 complex subunit 2	MILLEVNNR	9	551.26	1100.51	2	51		1100.6	551.293	1100.57	-	I	26.4718
IPI00005162	20765	Gene_Symbol=ARPC3 Actin-related protein 2/3 complex subunit 3	DTDIVDEAIYYFK	13	796.36	1590.72	2	41		1590.75	796.409	1590.8	K	A	33.2685
IPI00005162	20765	Gene_Symbol=ARPC3 Actin-related protein 2/3 complex subunit 3	LIGNMALLPIR	11	605.83	1209.65	2	79		1209.73	605.845	1209.67	K	S	45.6902
IPI00005162	20765	Gene_Symbol=ARPC3 Actin-related protein 2/3 complex subunit 3	LIGNMALLPIR	11	613.83	1225.65	2	55	1Met(ox)	1225.72	613.865	1225.72	K	S	4.01461
IPI00005162	20765	Gene_Symbol=ARPC3 Actin-related protein 2/3 complex subunit 3	SQFKGPAPR	9	494.27	986.53	2	40		986.53	494.286	986.557	R	E	27.5467
IPI00550234	16368	Gene_Symbol=ARPC5 Isoform 1 of Actin-related protein 2/3 complex subunit 5	ALAAGGVGSIVR	12	535.77	1069.54	2	75		1069.62	535.785	1069.56	K	V	59.5868
IPI00550234	16368	Gene_Symbol=ARPC5 Isoform 1 of Actin-related protein 2/3 complex subunit 5	AVQSLDKNGVDLLMK	15	544.29	1629.86	3	45		1629.88	544.305	1629.89	K	Y	8.37512
IPI00550234	16368	Gene_Symbol=ARPC5 Isoform 1 of Actin-related protein 2/3 complex subunit 5	QGNMTAALQAALK	13	658.81	1315.61	2	80		1315.69	658.824	1315.63	R	N	42.8942
IPI00013698	45085	Gene_Symbol=ASAH1 Acid ceramidase precursor	DAMWIGFLTR	10	613.27	1224.54	2	50	1Met(ox)	1224.6	613.319	1224.62	K	T	18.6192
IPI00013698	45085	Gene_Symbol=ASAH1 Acid ceramidase precursor	LTVYTTLIDVTK	12	683.83	1365.66	2	67		1365.78	683.874	1365.73	K	G	34.3626
IPI00440493	59830	Gene_Symbol=ATP5A1 ATP synthase subunit alpha, mitochondrial precursor	AVDSLVPIGR	10	513.78	1025.56	2	40		1025.59	513.803	1025.59	K	G	0.594764
IPI00440493	59830	Gene_Symbol=ATP5A1 ATP synthase subunit alpha, mitochondrial precursor	HALIIYDDLSK	11	644.32	1286.64	2	42		1286.69	644.346	1286.68	K	Q	9.8345
IPI00440493	59830	Gene_Symbol=ATP5A1 ATP synthase subunit alpha, mitochondrial precursor	ILGADTSVDLEETGR	15	788.35	1574.69	2	80		1574.78	788.38	1574.74	R	V	22.3662
IPI00440493	59830	Gene_Symbol=ATP5A1 ATP synthase subunit alpha, mitochondrial precursor	TGAIVDVPVGEELLGR	16	812.89	1623.78	2	54		1623.88	812.92	1623.83	R	V	33.2263
IPI00440493	59830	Gene_Symbol=ATP5A1 ATP synthase subunit alpha, mitochondrial precursor	TSIAIDTIINQK	12	658.83	1315.65	2	66		1315.73	658.856	1315.7	K	R	24.2491
IPI00440493	59830	Gene_Symbol=ATP5A1 ATP synthase subunit alpha, mitochondrial precursor	VVDALGNAIDGK	12	586.3	1170.6	2	49		1170.62	586.324	1170.63	R	G	12.2603
IPI00303476	56525	Gene_Symbol=ATP5B ATP synthase subunit beta, mitochondrial precursor	AIAELGIYPAVDPLDSTSR	19	994.46	1986.92	2	67		1987.03	994.495	1986.98	R	I	27.4713
IPI00303476	56525	Gene_Symbol=ATP5B ATP synthase subunit beta, mitochondrial precursor	FTQAGSEVSALLGR	14	718.35	1434.69	2	96		1434.75	718.396	1434.78	R	I	18.8053
IPI00303476	56525	Gene_Symbol=ATP5B ATP synthase subunit beta, mitochondrial precursor	IGLFGGAGVGK	11	488.27	974.53	2	44		974.55	488.292	974.569	K	T	19.7975
IPI00303476	56525	Gene_Symbol=ATP5B ATP synthase subunit beta, mitochondrial precursor	IMDPNIVGSEHYDVAR	16	611.27	1830.8	3	47	1Met(ox)	1830.86	611.295	1830.86	R	G	1.89032
IPI00303476	56525	Gene_Symbol=ATP5B ATP synthase subunit beta, mitochondrial precursor	LVLEVAQHLGESTVR	15	825.91	1649.81	2	68		1649.91	825.941	1649.87	R	T	26.2339
IPI00303476	56525	Gene_Symbol=ATP5B ATP synthase subunit beta, mitochondrial precursor	LVLEVAQHLGESTVR	15	550.94	1649.83	3	53		1649.91	550.976	1649.91	R	T	2.77257
IPI00303476	56525	Gene_Symbol=ATP5B ATP synthase subunit beta, mitochondrial precursor	TIAMDGTEGLVR	12	631.8	1261.6	2	49		1261.63	631.826	1261.64	R	G	5.31058
IPI00303476	56525	Gene_Symbol=ATP5B ATP synthase subunit beta, mitochondrial precursor	TVLIMELINNVAK	13	729.39	1456.78	2	75		1456.83	729.436	1456.86	K	A	19.3916
IPI00303476	56525	Gene_Symbol=ATP5B ATP synthase subunit beta, mitochondrial precursor	TVLIMELINNVAK	13	737.42	1472.84	2	72	1Met(ox)	1472.83	737.448	1472.88	K	A	35.4081
IPI00303476	56525	Gene_Symbol=ATP5B ATP synthase subunit beta, mitochondrial precursor	VALTGLTVAEYFR	13	720.36	1438.72	2	86		1438.78	720.405	1438.79	R	D	10.234
IPI00303476	56525	Gene_Symbol=ATP5B ATP synthase subunit beta, mitochondrial precursor	VALVYGQMNEPPGAR	15	801.4	1600.79	2	54		1600.8	801.43	1600.85	K	A	28.3931
IPI00303476	56525	Gene_Symbol=ATP5B ATP synthase subunit beta, mitochondrial precursor	VLDSGAPIKIPVGPETLGR	19	640.33	1918	3	43		1918.09	640.356	1918.05	K	I	23.0906
IPI00303476	56525	Gene_Symbol=ATP5B ATP synthase subunit beta, mitochondrial precursor	VVDLLAPYAK	10	544.79	1087.57	2	63		1087.63	544.813	1087.61	K	G	16.3565
IPI00007812	56813	Gene_Symbol=ATP6V1B2 Vacuolar ATP synthase subunit B, brain isoform	AVVQVFEGTSGIDAK	15	760.88	1519.75	2	73		1519.79	760.909	1519.8	K	K	8.79116
IPI00007812	56813	Gene_Symbol=ATP6V1B2 Vacuolar ATP synthase subunit B, brain isoform	TPVSEDMLGR	10	552.76	1103.51	2	57		1103.53	552.784	1103.55	R	V	20.4991
IPI00007812	56813	Gene_Symbol=ATP6V1B2 Vacuolar ATP synthase subunit B, brain isoform	TVSGVNGPLVILDHVK	16	549.96	1646.88	3	46		1646.94	549.984	1646.93	K	F	6.85187
IPI00827847	54124	Gene_Symbol=BPI Bactericidal permeability-increasing protein precursor	FFGTFLPEVAK	11	628.3	1254.6	2	51		1254.66	628.326	1254.64	K	K	18.7147
IPI00827847	54124	Gene_Symbol=BPI Bactericidal permeability-increasing protein precursor	LQPYFQTLPVMTK	13	791.4	1580.79	2	39	1Met(ox)	1580.83	791.433	1580.85	K	I	14.148
IPI00026240	36339	Gene_Symbol=BST1 ADP-ribosyl cyclase 2 precursor	FMPLSDVLYGR	11	649.3	1296.6	2	49		1296.65	649.342	1296.67	R	V	15.4996
IPI00026240	36339	Gene_Symbol=BST1 ADP-ribosyl cyclase 2 precursor	GFFADYEIPNLQK	13	771.36	1540.72	2	55		1540.76	771.389	1540.76	K	E	2.53219
IPI00026240	36339	Gene_Symbol=BST1 ADP-ribosyl cyclase 2 precursor	SLFWENSHLLVNSFADNTR	19	750.67	2249.01	3	82		2249.09	750.716	2249.13	K	R	16.3874
IPI00016670	17850	Gene_Symbol=C11orf59 UPF0404 protein C11orf59	IAAYAYSALSQIR	13	713.87	1425.74	2	40		1425.76	713.888	1425.76	R	V	1.52635
IPI00016670	17850	Gene_Symbol=C11orf59 UPF0404 protein C11orf59	TDEQALLSSILAK	13	694.87	1387.73	2	57		1387.76	694.889	1387.76	R	T	2.22813
IPI00031131	46625	Gene_Symbol=C20orf3 Adipocyte plasma membrane-associated protein	DYLLLVMEGTDDGR	14	798.84	1595.68	2	65		1595.75	798.889	1595.76	R	L	8.2964
IPI00031131	46625	Gene_Symbol=C20orf3 Adipocyte plasma membrane-associated protein	FPNGVQLSPAEDFVLVAETTMAR	23	831.39	2491.16	3	53		2491.24	831.44	2491.3	R	I	23.9075
IPI00031131	46625	Gene_Symbol=C20orf3 Adipocyte plasma membrane-associated protein	GLFEVNPWK	9	545.26	1088.52	2	44		1088.57	545.298	1088.58	K	R	10.0633
IPI00031131	46625	Gene_Symbol=C20orf3 Adipocyte plasma membrane-associated protein	IYFTDSSSK	9	524.23	1046.46	2	55		1046.49	524.267	1046.52	K	W	27.8135
IPI00031131	46625	Gene_Symbol=C20orf3 Adipocyte plasma membrane-associated protein	KIYFTDSSSK	10	588.28	1174.55	2	62		1174.59	588.318	1174.62	R	W	26.2796
IPI00031131	46625	Gene_Symbol=C20orf3 Adipocyte plasma membrane-associated protein	LENGEIETIAR	11	622.79	1243.57	2	68		1243.64	622.831	1243.65	K	F	6.24608
IPI00031131	46625	Gene_Symbol=C20orf3 Adipocyte plasma membrane-associated protein	LFENQLVGPESIAHIGDVMFTGTADGR	27	958.77	2873.3	3	42		2873.4	958.827	2873.46	R	V	20.7437
IPI00031131	46625	Gene_Symbol=C20orf3 Adipocyte plasma membrane-associated protein	LLEYDTVTR	9	555.26	1108.51	2	64		1108.58	555.298	1108.58	R	E	1.65383
IPI00031131	46625	Gene_Symbol=C20orf3 Adipocyte plasma membrane-associated protein	LLLSSETPIEGK	12	643.8	1285.6	2	46		1285.71	643.837	1285.66	K	N	40.0055
IPI00031131	46625	Gene_Symbol=C20orf3 Adipocyte plasma membrane-associated protein	RPLRPQVVTDDDGQAPEAK	19	698.01	2091.01	3	44		2091.07	698.053	2091.14	R	D	32.7916
IPI00031131	46625	Gene_Symbol=C20orf3 Adipocyte plasma membrane-associated protein	VLLDQLR	7	428.74	855.48	2	51		855.52	428.762	855.51	K	F	11.2935
IPI00031131	46625	Gene_Symbol=C20orf3 Adipocyte plasma membrane-associated protein	VVKLENGEIETIAR	14	524.26	1569.76	3	51		1569.87	524.294	1569.86	R	F	5.5884
IPI00031131	46625	Gene_Symbol=C20orf3 Adipocyte plasma membrane-associated protein	YSLVLELSDSGAFR	14	778.86	1555.71	2	57		1555.79	778.908	1555.8	R	R	7.38092
IPI00032561	40018	Gene_Symbol=CAB39 Calcium-binding protein 39	DVAQIFNNILR	11	651.81	1301.62	2	65		1301.71	651.86	1301.71	K	R	3.28305
IPI00032561	40018	Gene_Symbol=CAB39 Calcium-binding protein 39	LLGELLLDR	9	521.29	1040.58	2	65		1040.62	521.323	1040.63	K	H	11.086
IPI00075248	16827	Gene_Symbol=CALM3;CALM2;CALM1 Calmodulin	ADQLTEEQIAEFK	13	782.35	1562.7	2	61	1N-ac	1562.75	782.363	1562.71	M	E	25.0499
IPI00075248	16827	Gene_Symbol=CALM3;CALM2;CALM1 Calmodulin	EAFSLFDKDGDGTITTK	17	615.62	1843.84	3	66		1843.88	615.635	1843.88	K	E	0.959151
IPI00075248	16827	Gene_Symbol=CALM3;CALM2;CALM1 Calmodulin	VFDKDGNGYISAAELR	16	585.61	1753.84	3	58		1753.86	585.625	1753.85	R	H	4.13004
IPI00020599	48286	Gene_Symbol=CALR Calreticulin precursor	EQFLDGDGWTSR	12	705.8	1409.6	2	67		1409.62	705.828	1409.64	K	W	14.5561
IPI00020599	48286	Gene_Symbol=CALR Calreticulin precursor	FYGDEEKDKGLQTSQDAR	18	696.3	2085.9	3	48		2085.96	696.327	2085.96	K	F	0.0203409
IPI00292532	19810	Gene_Symbol=CAMP Antibacterial protein FALL-39 precursor	AIDGINQR	8	443.73	885.46	2	42		885.47	443.746	885.478	R	S	9.35638
IPI00292532	19810	Gene_Symbol=CAMP Antibacterial protein FALL-39 precursor	FALLGDFFR	9	543.25	1084.5	2	65		1084.57	543.285	1084.56	R	K	12.776
IPI00292532	19810	Gene_Symbol=CAMP Antibacterial protein FALL-39 precursor	SSDANLYR	8	463.2	924.41	2	52		924.43	463.221	924.427	R	L	3.42481
IPI00008274	52229	Gene_Symbol=CAP1 Adenylyl cyclase-associated protein 1	EMNDAAMFYTNR	12	747.79	1493.58	2	47	2Met(ox)	1493.59	747.829	1493.64	K	V	36.2224
IPI00008274	52229	Gene_Symbol=CAP1 Adenylyl cyclase-associated protein 1	LSDLLAPISEQIK	13	713.83	1425.66	2	62		1425.81	713.868	1425.72	K	E	61.8496
IPI00848090	38764	Gene_Symbol=CAPG gelsolin-like capping protein	EVQGNESDLFMSYFPR	16	959.95	1917.9	2	44		1917.86	959.951	1917.89	R	G	14.6541
IPI00848090	38764	Gene_Symbol=CAPG gelsolin-like capping protein	QAALQVAEGFISR	13	695.38	1388.75	2	79		1388.74	695.39	1388.77	R	M	18.5145
IPI00005969	33076	Gene_Symbol=CAPZA1 F-actin-capping protein subunit alpha-1	FITHAPPGEFNEVFNDVR	18	696.98	2087.93	3	50		2088.01	697.018	2088.03	K	L	11.0803
IPI00005969	33076	Gene_Symbol=CAPZA1 F-actin-capping protein subunit alpha-1	FTITPPTAQVVGVLK	15	785.91	1569.81	2	47		1569.91	785.965	1569.92	K	I	3.76154
IPI00005969	33076	Gene_Symbol=CAPZA1 F-actin-capping protein subunit alpha-1	LLLNNDNLLR	10	599.32	1196.63	2	91		1196.69	599.358	1196.7	R	E	10.0494
IPI00218782	34166	Gene_Symbol=CAPZB Capping protein	SGSGTMNLGGSLTR	14	677.31	1352.62	2	78	1Met(ox)	1352.64	677.347	1352.68	K	Q	29.0946
IPI00218782	34166	Gene_Symbol=CAPZB Capping protein	SKQEALKNDLVEALK	15	562.62	1684.86	3	56		1684.94	562.653	1684.94	K	R	1.51618
IPI00218782	34166	Gene_Symbol=CAPZB Capping protein	SKQEALKNDLVEALKR	16	461.23	1840.91	4	62		1841.04	461.26	1841.01	K	K	16.5106
IPI00218782	34166	Gene_Symbol=CAPZB Capping protein	STLNEIYFGK	10	586.26	1170.51	2	63		1170.59	586.294	1170.57	R	T	14.3326
IPI00465436	59951	Gene_Symbol=CAT Catalase	AAQKADVLTTGAGNPVGDKLNVITVGPR	28	691.35	2761.39	4	74		2761.51	691.38	2761.49	R	G	6.30911
IPI00465436	59951	Gene_Symbol=CAT Catalase	ADVLTTGAGNPVGDK	15	707.84	1413.68	2	71		1413.71	707.882	1413.75	K	L	27.7338
IPI00465436	59951	Gene_Symbol=CAT Catalase	ADVLTTGAGNPVGDKLNVITVGPR	24	788.69	2363.08	3	63		2363.28	788.723	2363.15	K	G	55.7271
IPI00465436	59951	Gene_Symbol=CAT Catalase	AFYVNVLNEEQR	12	741.31	1480.61	2	85		1480.73	741.342	1480.67	R	K	40.9777
IPI00465436	59951	Gene_Symbol=CAT Catalase	DLFNAIATGK	10	525.27	1048.53	2	64		1048.56	525.295	1048.58	R	Y	15.451
IPI00465436	59951	Gene_Symbol=CAT Catalase	DPILFPSFIHSQK	13	510.25	1527.74	3	46		1527.81	510.275	1527.8	R	R	4.62526
IPI00465436	59951	Gene_Symbol=CAT Catalase	FNTANDDNVTQVR	13	747.33	1492.66	2	100		1492.69	747.362	1492.71	R	A	12.5802
IPI00465436	59951	Gene_Symbol=CAT Catalase	FSTVAGESGSADTVR	15	742.34	1482.67	2	44		1482.69	742.372	1482.73	R	D	26.5637
IPI00465436	59951	Gene_Symbol=CAT Catalase	GPLLVQDVVFTDEMAHFDR	19	730.34	2188.02	3	40		2188.06	730.383	2188.13	R	E	30.3589
IPI00465436	59951	Gene_Symbol=CAT Catalase	LFAYPDTHR	9	560.26	1118.52	2	50		1118.55	560.286	1118.56	R	H	7.44401
IPI00465436	59951	Gene_Symbol=CAT Catalase	LNVITVGPR	9	484.77	967.54	2	57		967.58	484.802	967.59	K	G	10.464
IPI00465436	59951	Gene_Symbol=CAT Catalase	LSQEDPDYGIR	11	646.77	1291.53	2	64		1291.6	646.799	1291.58	R	D	12.7122
IPI00465436	59951	Gene_Symbol=CAT Catalase	NAIHTFVQSGSHLAAR	16	570.27	1707.79	3	62		1707.88	570.297	1707.87	K	E	6.79103
IPI00465436	59951	Gene_Symbol=CAT Catalase	NLSVEDAAR	9	487.73	973.47	2	62		973.48	487.762	973.509	K	L	29.7995
IPI00465436	59951	Gene_Symbol=CAT Catalase	RFNTANDDNVTQVR	14	550.58	1648.73	3	80		1648.79	550.606	1648.8	R	A	4.00769
IPI00215998	26489	Gene_Symbol=CD63 CD63 antigen	VMSEFNNNFR	10	629.25	1256.5	2	75		1256.56	629.294	1256.57	K	Q	11.4421
IPI00215998	26489	Gene_Symbol=CD63 CD63 antigen	VMSEFNNNFR	10	637.31	1272.61	2	66	1Met(ox)	1272.56	637.34	1272.66	K	Q	82.2241
IPI00009938	57989	Gene_Symbol=CEACAM1 Isoform A of Carcinoembryonic antigen-related cell adhesion molecul	QIVGYAIGTQQATPGPANSGR	21	695.99	2084.95	3	43		2085.06	696.037	2085.09	R	E	14.5648
IPI00009938	57989	Gene_Symbol=CEACAM1 Isoform A of Carcinoembryonic antigen-related cell adhesion molecul	TLTLLSVTR	9	502.26	1002.51	2	39		1002.61	502.299	1002.58	R	N	26.7177
IPI00027412	37504	Gene_Symbol=CEACAM6 Carcinoembryonic antigen-related cell adhesion molecule 6 precursor	EVLLLAHNLPQNR	13	758.9	1515.8	2	52		1515.85	758.932	1515.85	K	I	0.518508
IPI00027412	37504	Gene_Symbol=CEACAM6 Carcinoembryonic antigen-related cell adhesion molecule 6 precursor	EVLLLAHNLPQNR	13	506.26	1515.76	3	40		1515.85	506.294	1515.86	K	I	6.84555
IPI00013972	38420	Gene_Symbol=CEACAM8 Carcinoembryonic antigen-related cell adhesion molecule 8 precursor	IIGYVISNQQITPGPAYSNR	20	731	2190	3	51		2190.14	731.046	2190.12	R	E	10.2034
IPI00013972	38420	Gene_Symbol=CEACAM8 Carcinoembryonic antigen-related cell adhesion molecule 8 precursor	LFIPNITTK	9	523.76	1045.52	2	51		1045.62	523.795	1045.57	K	N	43.4119
IPI00013972	38420	Gene_Symbol=CEACAM8 Carcinoembryonic antigen-related cell adhesion molecule 8 precursor	TLTLLSVTR	9	502.26	1002.52	2	57		1002.61	502.287	1002.56	R	N	50.3193
IPI00014199	82413	Gene_Symbol=CENTB1 Centaurin-beta-1	ASIELVEAEVSELETR	16	887.91	1773.82	2	64		1773.9	887.963	1773.91	R	L	6.16633
IPI00014199	82413	Gene_Symbol=CENTB1 Centaurin-beta-1	GAESLEAALTHNAEVPR	17	588.93	1763.79	3	67		1763.88	588.97	1763.89	R	R	4.04649
IPI00012011	18723	Gene_Symbol=CFL1 Cofilin-1	ASGVAVSDGVIK	12	572.8	1143.59	2	53	1N-ac	1143.61	572.815	1143.62	M	V	4.76747
IPI00012011	18723	Gene_Symbol=CFL1 Cofilin-1	LGGSAVISLEGKPL	14	670.87	1339.74	2	73		1339.77	670.884	1339.75	K	-	12.465
IPI00002147	43004	Gene_Symbol=CHI3L1 Chitinase-3-like protein 1 precursor	ILGQQVPYATK	11	609.31	1216.62	2	40		1216.68	609.346	1216.68	R	G	2.69164
IPI00002147	43004	Gene_Symbol=CHI3L1 Chitinase-3-like protein 1 precursor	LVMGIPTFGR	10	545.76	1089.52	2	61		1089.6	545.798	1089.58	K	S	17.4576
IPI00002147	43004	Gene_Symbol=CHI3L1 Chitinase-3-like protein 1 precursor	LVMGIPTFGR	10	553.78	1105.55	2	40	1Met(ox)	1105.6	553.814	1105.61	K	S	12.449
IPI00002147	43004	Gene_Symbol=CHI3L1 Chitinase-3-like protein 1 precursor	QLLLSAALSAGK	12	586.31	1170.62	2	59		1170.7	586.35	1170.68	K	V	13.2152
IPI00002147	43004	Gene_Symbol=CHI3L1 Chitinase-3-like protein 1 precursor	SFTLASSETGVGAPISGPGIPGR	23	1079.48	2156.95	2	93		2157.11	1079.54	2157.07	R	F	19.6034
IPI00002147	43004	Gene_Symbol=CHI3L1 Chitinase-3-like protein 1 precursor	TLLSVGGWNFGSQR	14	761.35	1520.7	2	62		1520.77	761.39	1520.76	K	F	3.3972
IPI00010896	27254	Gene_Symbol=CLIC1 Chloride intracellular channel protein 1	GFTIPEAFR	9	519.25	1036.5	2	43		1036.53	519.282	1036.55	R	G	18.0499
IPI00010896	27254	Gene_Symbol=CLIC1 Chloride intracellular channel protein 1	GVTFNVTTVDTK	12	641.31	1280.61	2	94		1280.66	641.346	1280.68	K	R	13.2197
IPI00010896	27254	Gene_Symbol=CLIC1 Chloride intracellular channel protein 1	LAALNPESNTAGLDIFAK	18	922.91	1843.82	2	75		1843.97	922.951	1843.89	K	F	45.0336
IPI00010896	27254	Gene_Symbol=CLIC1 Chloride intracellular channel protein 1	NSNPALNDNLEK	12	664.8	1327.6	2	61		1327.64	664.837	1327.66	K	G	13.9436
IPI00015262	34081	Gene_Symbol=CNN2 Calponin-2	GLQSGVDIGVK	11	536.8	1071.6	2	50		1071.59	536.815	1071.62	K	Y	24.5107
IPI00015262	34081	Gene_Symbol=CNN2 Calponin-2	GPSYGLSAEVK	11	554.28	1106.55	2	44		1106.56	554.295	1106.58	K	N	13.6478
IPI00015262	34081	Gene_Symbol=CNN2 Calponin-2	TWIEGLTGLSIGPDFQK	17	931.5	1861	2	41		1860.96	931.502	1860.99	R	G	16.1195
IPI00010133	51690	Gene_Symbol=CORO1A Coronin-1A	AAPEASGTPSSDAVSR	16	751.79	1501.59	2	62		1501.7	751.836	1501.66	R	L	27.9537
IPI00010133	51690	Gene_Symbol=CORO1A Coronin-1A	AAPEASGTPSSDAVSRLEEEMR	22	764	2288.98	3	47		2289.05	764.032	2289.07	R	K	10.5324
IPI00010133	51690	Gene_Symbol=CORO1A Coronin-1A	DAGPLLISLK	10	513.78	1025.56	2	56		1025.61	513.814	1025.61	R	D	2.97561
IPI00010133	51690	Gene_Symbol=CORO1A Coronin-1A	ILTTGFSR	8	447.73	893.45	2	53		893.5	447.766	893.518	K	M	20.6136
IPI00010133	51690	Gene_Symbol=CORO1A Coronin-1A	KLQATVQELQK	11	643.34	1284.67	2	72		1284.74	643.382	1284.75	R	R	7.45193
IPI00010133	51690	Gene_Symbol=CORO1A Coronin-1A	KSDLFQEDLYPPTAGPDPALTAEEWLGGR	29	1058.46	3172.38	3	51		3172.54	1058.52	3172.54	R	D	0.289604
IPI00010133	51690	Gene_Symbol=CORO1A Coronin-1A	LQATVQELQK	10	579.3	1156.6	2	50		1156.65	579.327	1156.64	K	R	9.09268
IPI00010133	51690	Gene_Symbol=CORO1A Coronin-1A	RLDRLEETVQAK	12	486.57	1456.71	3	39		1456.8	486.602	1456.79	K	-	10.0935
IPI00867509	59722	Gene_Symbol=CORO1C Coronin-1C_i3 protein	AIFLADGNVFTTGFSR	16	858.41	1714.82	2	108		1714.87	858.461	1714.91	R	M	22.3663
IPI00867509	59722	Gene_Symbol=CORO1C Coronin-1C_i3 protein	NADPILISLK	10	542.29	1082.57	2	43		1082.63	542.328	1082.64	K	H	9.85963
IPI00305010	35874	Gene_Symbol=CPPED1 Calcineurin-like phosphoesterase domain-containing protein 1	GIEDDLMDLIK	11	639.29	1276.57	2	54	1Met(ox)	1276.62	639.326	1276.64	K	K	13.155
IPI00305010	35874	Gene_Symbol=CPPED1 Calcineurin-like phosphoesterase domain-containing protein 1	YYSLDELSEK	10	623.78	1245.56	2	44		1245.58	623.815	1245.62	R	G	28.701
IPI00032325	11000	Gene_Symbol=CSTA Cystatin-A	SLPGQNEDLVLTGYQVDK	18	988.48	1974.95	2	63		1974.99	988.507	1975	K	N	5.01452
IPI00032325	11000	Gene_Symbol=CSTA Cystatin-A	TNETYGKLEAVQYK	14	548.6	1642.79	3	46		1642.82	548.622	1642.85	K	T	15.3484
IPI00032325	11000	Gene_Symbol=CSTA Cystatin-A	TQVVAGTNYYIK	12	678.84	1355.68	2	49		1355.71	678.863	1355.71	K	V	1.62232
IPI00028064	29167	Gene_Symbol=CTSG Cathepsin G precursor	TIQNDIMLLQLSR	13	772.91	1543.82	2	91		1543.84	772.946	1543.88	R	R	23.8328
IPI00028064	29167	Gene_Symbol=CTSG Cathepsin G precursor	VSSFLPWIR	9	552.79	1103.58	2	48		1103.61	552.818	1103.62	R	T	10.7616
IPI00218646	66222	Gene_Symbol=CYBB Cytochrome b-245 heavy chain	KLLGSALALAR	11	556.83	1111.65	2	57		1111.71	556.866	1111.72	R	A	6.74983
IPI00218646	66222	Gene_Symbol=CYBB Cytochrome b-245 heavy chain	LLGSALALAR	10	492.77	983.53	2	64		983.61	492.807	983.599	K	A	11.51
IPI00292858	50330	Gene_Symbol=ECGF1 Thymidine phosphorylase precursor	ALPLALVLHELGAGR	15	765.42	1528.83	2	74		1528.91	765.467	1528.92	R	S	6.1821
IPI00292858	50330	Gene_Symbol=ECGF1 Thymidine phosphorylase precursor	ALPLALVLHELGAGR	15	510.61	1528.83	3	46		1528.91	510.646	1528.92	R	S	4.48974
IPI00292858	50330	Gene_Symbol=ECGF1 Thymidine phosphorylase precursor	ALQEALVLSDR	11	607.81	1213.61	2	83		1213.67	607.85	1213.69	R	A	13.5551
IPI00292858	50330	Gene_Symbol=ECGF1 Thymidine phosphorylase precursor	AREQEELLAPADGTVELVR	19	699.33	2094.98	3	81		2095.09	699.375	2095.1	R	A	5.60416
IPI00292858	50330	Gene_Symbol=ECGF1 Thymidine phosphorylase precursor	KLVEGLSALVVDVK	14	735.42	1468.84	2	57		1468.89	735.448	1468.88	K	F	5.41434
IPI00292858	50330	Gene_Symbol=ECGF1 Thymidine phosphorylase precursor	LVEGLSALVVDVK	13	671.4	1340.8	2	60		1340.79	671.427	1340.84	K	F	36.3542
IPI00292858	50330	Gene_Symbol=ECGF1 Thymidine phosphorylase precursor	TLVGVGASLGLR	12	571.82	1141.63	2	52		1141.68	571.857	1141.7	K	V	16.7656
IPI00292858	50330	Gene_Symbol=ECGF1 Thymidine phosphorylase precursor	VAAALDDGSALGR	13	608.3	1214.59	2	92		1214.63	608.339	1214.66	R	F	27.1425
IPI00396485	50457	Gene_Symbol=EEF1A1 Elongation factor 1-alpha 1	EHALLAYTLGVK	12	657.83	1313.65	2	46		1313.73	657.871	1313.73	R	Q	1.39725
IPI00396485	50457	Gene_Symbol=EEF1A1 Elongation factor 1-alpha 1	IGGIGTVPVGR	11	513.27	1024.53	2	62		1024.6	513.304	1024.59	K	V	6.83358
IPI00396485	50457	Gene_Symbol=EEF1A1 Elongation factor 1-alpha 1	VETGVLKPGMVVTFAPVNVTTEVK	24	844.43	2530.27	3	44	1Met(ox)	2530.37	844.481	2530.42	R	S	20.3968
IPI00186290	96263	Gene_Symbol=EEF2 Elongation factor 2	VFSGLVSTGLK	11	554.29	1106.59	2	63		1106.63	554.328	1106.64	R	V	10.6162
IPI00186290	96263	Gene_Symbol=EEF2 Elongation factor 2	VNFTVDQIR	9	546.29	1090.58	2	51		1090.58	546.3	1090.58	M	A	4.42393
IPI00060181	26796	Gene_Symbol=EFHD2 EF-hand domain-containing protein 2	ADLNQGIGEPQSPSR	15	784.89	1567.77	2	39		1567.76	784.897	1567.78	R	R	12.6007
IPI00060181	26796	Gene_Symbol=EFHD2 EF-hand domain-containing protein 2	DGFIDLMELK	10	590.8	1179.59	2	43		1179.58	590.814	1179.61	R	L	27.6977
IPI00060181	26796	Gene_Symbol=EFHD2 EF-hand domain-containing protein 2	EFLLIFR	7	469.28	936.55	2	65		936.54	469.298	936.581	R	K	43.5208
IPI00060181	26796	Gene_Symbol=EFHD2 EF-hand domain-containing protein 2	LGAPQTHLGLK	11	378.87	1133.61	3	55		1133.66	378.891	1133.65	K	N	8.67659
IPI00060181	26796	Gene_Symbol=EFHD2 EF-hand domain-containing protein 2	LSEIDVSSEGVK	12	631.82	1261.63	2	62		1261.64	631.832	1261.65	R	G	7.88004
IPI00465248	47487	Gene_Symbol=ENO1 Isoform alpha-enolase of Alpha-enolase	AAVPSGASTGIYEALELR	18	602.26	1803.78	3	138		1803.94	602.3	1803.88	R	D	33.845
IPI00465248	47487	Gene_Symbol=ENO1 Isoform alpha-enolase of Alpha-enolase	AAVPSGASTGIYEALELR	18	902.93	1803.86	2	111		1803.94	902.965	1803.91	R	D	14.0592
IPI00465248	47487	Gene_Symbol=ENO1 Isoform alpha-enolase of Alpha-enolase	AAVPSGASTGIYEALELRDNDK	22	759.64	2275.9	3	64		2276.13	759.687	2276.04	R	T	40.3016
IPI00465248	47487	Gene_Symbol=ENO1 Isoform alpha-enolase of Alpha-enolase	AAVPSGASTGIYEALELRDNDKTR	24	634.29	2533.14	4	54		2533.28	634.316	2533.23	R	Y	18.2937
IPI00465248	47487	Gene_Symbol=ENO1 Isoform alpha-enolase of Alpha-enolase	AGYTDKVVIGMDVAASEFFR	20	726.01	2175.02	3	60		2175.07	726.056	2175.15	K	S	34.6003
IPI00465248	47487	Gene_Symbol=ENO1 Isoform alpha-enolase of Alpha-enolase	DATNVGDEGGFAPNILENK	19	980.86	1959.72	2	78		1959.92	980.917	1959.82	K	E	51.4129
IPI00465248	47487	Gene_Symbol=ENO1 Isoform alpha-enolase of Alpha-enolase	DATNVGDEGGFAPNILENKEGLELLK	26	915.06	2742.16	3	55		2742.37	915.115	2742.32	K	T	17.2382
IPI00465248	47487	Gene_Symbol=ENO1 Isoform alpha-enolase of Alpha-enolase	EGLELLK	7	401.21	800.41	2	54		800.46	401.238	800.461	K	T	1.55145
IPI00465248	47487	Gene_Symbol=ENO1 Isoform alpha-enolase of Alpha-enolase	FTASAGIQVVGDDLTVTNPK	20	1016.94	2031.88	2	119		2032.05	1017	2031.99	K	R	31.5744
IPI00465248	47487	Gene_Symbol=ENO1 Isoform alpha-enolase of Alpha-enolase	FTASAGIQVVGDDLTVTNPKR	21	730.34	2188.01	3	73		2188.15	730.386	2188.14	K	I	6.47629
IPI00465248	47487	Gene_Symbol=ENO1 Isoform alpha-enolase of Alpha-enolase	GNPTVEVDLFTSK	13	703.81	1405.61	2	74		1405.71	703.858	1405.7	R	G	6.45001
IPI00465248	47487	Gene_Symbol=ENO1 Isoform alpha-enolase of Alpha-enolase	HIADLAGNSEVILPVPAFNVINGGSHAGNK	30	753.61	3010.43	4	64		3010.56	753.656	3010.6	R	L	12.0993
IPI00465248	47487	Gene_Symbol=ENO1 Isoform alpha-enolase of Alpha-enolase	IDKLMIEMDGTENK	14	546.23	1635.69	3	46		1635.78	546.268	1635.78	K	S	0.953542
IPI00465248	47487	Gene_Symbol=ENO1 Isoform alpha-enolase of Alpha-enolase	IGAEVYHNLK	10	572.29	1142.58	2	62		1142.61	572.314	1142.61	R	N	3.17623
IPI00465248	47487	Gene_Symbol=ENO1 Isoform alpha-enolase of Alpha-enolase	KLNVTEQEK	9	544.76	1087.51	2	45		1087.59	544.795	1087.58	K	I	12.5948
IPI00465248	47487	Gene_Symbol=ENO1 Isoform alpha-enolase of Alpha-enolase	KLNVTEQEKIDK	12	482.21	1443.62	3	52		1443.79	482.245	1443.71	K	L	53.2482
IPI00465248	47487	Gene_Symbol=ENO1 Isoform alpha-enolase of Alpha-enolase	LAMQEFMILPVGAANFR	17	962.41	1922.82	2	87	1Met(ox)	1922.97	962.467	1922.92	K	E	25.9398
IPI00465248	47487	Gene_Symbol=ENO1 Isoform alpha-enolase of Alpha-enolase	LAQANGWGVMVSHR	14	509.23	1524.68	3	88		1524.76	509.266	1524.78	K	S	10.9411
IPI00465248	47487	Gene_Symbol=ENO1 Isoform alpha-enolase of Alpha-enolase	LMIEMDGTENK	11	656.77	1311.53	2	54	2Met(ox)	1311.57	656.811	1311.61	K	S	29.0135
IPI00465248	47487	Gene_Symbol=ENO1 Isoform alpha-enolase of Alpha-enolase	SFIKDYPVVSIEDPFDQDDWGAWQK	25	995.74	2984.22	3	76		2984.39	995.798	2984.37	K	F	6.42893
IPI00465248	47487	Gene_Symbol=ENO1 Isoform alpha-enolase of Alpha-enolase	SGKYDLDFK	9	536.73	1071.46	2	42		1071.52	536.767	1071.52	R	S	0.191322
IPI00465248	47487	Gene_Symbol=ENO1 Isoform alpha-enolase of Alpha-enolase	SGKYDLDFKSPDDPSR	16	609.58	1825.73	3	57		1825.85	609.619	1825.83	R	Y	8.40508
IPI00465248	47487	Gene_Symbol=ENO1 Isoform alpha-enolase of Alpha-enolase	TIAPALVSK	9	450.24	898.48	2	39		898.55	450.274	898.533	K	K	19.3597
IPI00465248	47487	Gene_Symbol=ENO1 Isoform alpha-enolase of Alpha-enolase	VVIGMDVAASEFFR	14	770.88	1539.76	2	79		1539.78	770.913	1539.81	K	S	20.2101
IPI00465248	47487	Gene_Symbol=ENO1 Isoform alpha-enolase of Alpha-enolase	VVIGMDVAASEFFR	14	778.87	1555.73	2	66	1Met(ox)	1555.77	778.915	1555.81	K	S	28.7398
IPI00465248	47487	Gene_Symbol=ENO1 Isoform alpha-enolase of Alpha-enolase	YGKDATNVGDEGGFAPNILENK	22	770.32	2307.94	3	66		2308.1	770.368	2308.08	K	E	8.18898
IPI00465248	47487	Gene_Symbol=ENO1 Isoform alpha-enolase of Alpha-enolase	YISPDQLADLYK	12	713.26	1424.52	2	61		1424.72	713.304	1424.59	R	S	88.4527
IPI00007797	15503	Gene_Symbol=FABP5;FABP5L7 Fatty acid-binding protein, epidermal	ATVQQLEGR	9	522.26	1042.51	2	55	1N-ac	1042.54	522.276	1042.54	M	W	2.65402
IPI00007797	15503	Gene_Symbol=FABP5;FABP5L7 Fatty acid-binding protein, epidermal	ELGVGIALR	9	464.28	926.55	2	50		926.55	464.298	926.581	K	K	33.5564
IPI00007797	15503	Gene_Symbol=FABP5;FABP5L7 Fatty acid-binding protein, epidermal	GFDEYMKELGVGIALR	16	605.3	1812.89	3	60	1Met(ox)	1812.91	605.313	1812.92	K	K	4.17012
IPI00012555	35520	Gene_Symbol=FCN1 Ficolin-1 precursor	VDLVDFEGNHQFAK	14	540.23	1617.68	3	43		1617.78	540.262	1617.77	R	Y	9.15861
IPI00012555	35520	Gene_Symbol=FCN1 Ficolin-1 precursor	VVGLEGSDKLTILR	14	500.6	1498.78	3	75		1498.87	500.632	1498.88	K	G	3.62944
IPI00216699	75963	Gene_Symbol=FERMT3 Isoform 2 of Unc-112-related protein 2	ILEAHQNVAQLSLAEAQLR	19	702.04	2103.11	3	62		2103.14	702.054	2103.14	R	F	0.511803
IPI00216699	75963	Gene_Symbol=FERMT3 Isoform 2 of Unc-112-related protein 2	VVLAGGVAPALFR	13	635.36	1268.72	2	55		1268.76	635.396	1268.78	K	G	14.4935
IPI00873810	12001	Gene_Symbol=FKBP1A FK506-binding protein 1A	GVQVETISPGDGR	13	657.81	1313.61	2	73		1313.66	657.833	1313.65	M	T	6.33638
IPI00873810	12001	Gene_Symbol=FKBP1A FK506-binding protein 1A	GWEEGVAQMSVGQR	14	767.34	1532.67	2	100		1532.7	767.364	1532.71	R	A	9.39609
IPI00302592	282628	Gene_Symbol=FLNA filamin A, alpha isoform 1	AFGPGLQGGSAGSPAR	16	715.32	1428.64	2	45		1428.71	715.368	1428.72	K	F	8.36078
IPI00302592	282628	Gene_Symbol=FLNA filamin A, alpha isoform 1	AGNNMLLVGVHGPR	14	478.91	1433.72	3	42		1433.76	478.931	1433.77	K	T	7.55868
IPI00302592	282628	Gene_Symbol=FLNA filamin A, alpha isoform 1	IANLQTDLSDGLR	13	708.38	1414.75	2	70		1414.74	708.39	1414.76	R	L	17.5627
IPI00302592	282628	Gene_Symbol=FLNA filamin A, alpha isoform 1	LIALLEVLSQK	11	613.86	1225.72	2	55		1225.76	613.9	1225.78	R	K	20.3686
IPI00302592	282628	Gene_Symbol=FLNA filamin A, alpha isoform 1	LTVSSLQESGLK	12	631.32	1260.64	2	54		1260.69	631.357	1260.7	R	V	6.88717
IPI00302592	282628	Gene_Symbol=FLNA filamin A, alpha isoform 1	LYSVSYLLK	9	543.3	1084.6	2	58		1084.62	543.322	1084.63	R	D	8.13833
IPI00302592	282628	Gene_Symbol=FLNA filamin A, alpha isoform 1	SPFSVAVSPSLDLSK	15	767.37	1532.74	2	52		1532.81	767.411	1532.81	K	I	1.40398
IPI00738499	20065	Gene_Symbol=FTL Ferritin light chain	LGGPEAGLGEYLFER	15	804.39	1606.77	2	57		1606.8	804.402	1606.79	R	L	5.99359
IPI00738499	20065	Gene_Symbol=FTL Ferritin light chain	LNQALLDLHALGSAR	15	531.27	1590.82	3	51		1590.88	531.285	1590.83	K	T	28.572
IPI00216008	64308	Gene_Symbol=G6PD Isoform Long of Glucose-6-phosphate 1-dehydrogenase	DGLLPENTFIVGYAR	15	832.89	1663.78	2	69		1663.86	832.945	1663.88	R	S	9.30408
IPI00216008	64308	Gene_Symbol=G6PD Isoform Long of Glucose-6-phosphate 1-dehydrogenase	GGYFDEFGIIR	11	637.3	1272.59	2	56		1272.61	637.326	1272.64	R	G	21.2035
IPI00216008	64308	Gene_Symbol=G6PD Isoform Long of Glucose-6-phosphate 1-dehydrogenase	GYLDDPTVPR	10	566.77	1131.54	2	52		1131.56	566.794	1131.57	K	G	11.7929
IPI00216008	64308	Gene_Symbol=G6PD Isoform Long of Glucose-6-phosphate 1-dehydrogenase	LKLEDFFAR	9	569.81	1137.61	2	51		1137.62	569.825	1137.64	K	N	13.6405
IPI00216008	64308	Gene_Symbol=G6PD Isoform Long of Glucose-6-phosphate 1-dehydrogenase	NSYVAGQYDDAASYQR	16	904.39	1806.78	2	65		1806.78	904.423	1806.83	R	L	28.0975
IPI00219018	36204	Gene_Symbol=GAPDH Glyceraldehyde-3-phosphate dehydrogenase	AENGKLVINGNPITIFQER	19	705	2112	3	52		2112.13	705.039	2112.09	K	D	17.1114
IPI00219018	36204	Gene_Symbol=GAPDH Glyceraldehyde-3-phosphate dehydrogenase	AENGKLVINGNPITIFQERDPSK	23	847.41	2539.23	3	44		2539.34	847.453	2539.34	K	I	1.30313
IPI00219018	36204	Gene_Symbol=GAPDH Glyceraldehyde-3-phosphate dehydrogenase	GALQNIIPASTGAAK	15	706.34	1410.67	2	49		1410.78	706.373	1410.73	R	A	33.8234
IPI00219018	36204	Gene_Symbol=GAPDH Glyceraldehyde-3-phosphate dehydrogenase	IKWGDAGAEYVVESTGVFTTMEK	23	840.03	2517.09	3	104		2517.21	840.072	2517.19	K	A	6.53714
IPI00219018	36204	Gene_Symbol=GAPDH Glyceraldehyde-3-phosphate dehydrogenase	IKWGDAGAEYVVESTGVFTTMEK	23	845.37	2533.12	3	45	1Met(ox)	2533.2	845.421	2533.24	K	A	16.4848
IPI00219018	36204	Gene_Symbol=GAPDH Glyceraldehyde-3-phosphate dehydrogenase	LEKPAKYDDIK	11	440.55	1318.63	3	39		1318.71	440.592	1318.75	R	K	33.7725
IPI00219018	36204	Gene_Symbol=GAPDH Glyceraldehyde-3-phosphate dehydrogenase	LEKPAKYDDIKK	12	724.38	1446.75	2	42		1446.81	724.433	1446.85	R	V	28.5005
IPI00219018	36204	Gene_Symbol=GAPDH Glyceraldehyde-3-phosphate dehydrogenase	LISWYDNEFGYSNR	14	882.36	1762.72	2	90		1762.8	882.404	1762.79	K	V	3.87755
IPI00219018	36204	Gene_Symbol=GAPDH Glyceraldehyde-3-phosphate dehydrogenase	LTGMAFR	7	398.2	794.39	2	51		794.41	398.225	794.436	K	V	32.2637
IPI00219018	36204	Gene_Symbol=GAPDH Glyceraldehyde-3-phosphate dehydrogenase	LVINGNPITIFQER	14	807.41	1612.81	2	92		1612.89	807.456	1612.9	K	D	4.29321
IPI00219018	36204	Gene_Symbol=GAPDH Glyceraldehyde-3-phosphate dehydrogenase	LVINGNPITIFQERDPSK	18	680.99	2039.96	3	62		2040.1	681.031	2040.07	K	I	14.367
IPI00219018	36204	Gene_Symbol=GAPDH Glyceraldehyde-3-phosphate dehydrogenase	RVIISAPSADAPMFVMGVNHEK	22	790.36	2368.08	3	60		2368.2	790.415	2368.22	K	Y	10.2882
IPI00219018	36204	Gene_Symbol=GAPDH Glyceraldehyde-3-phosphate dehydrogenase	VIHDNFGIVEGLMTTVHAITATQK	24	865.73	2594.18	3	98		2594.35	865.788	2594.34	K	T	2.71897
IPI00219018	36204	Gene_Symbol=GAPDH Glyceraldehyde-3-phosphate dehydrogenase	VIHDNFGIVEGLMTTVHAITATQK	24	871.09	2610.26	3	62	1Met(ox)	2610.35	871.134	2610.38	K	T	11.0425
IPI00219018	36204	Gene_Symbol=GAPDH Glyceraldehyde-3-phosphate dehydrogenase	VIHDNFGIVEGLMTTVHAITATQK	24	653.55	2610.19	4	53	1Met(ox)	2610.35	653.592	2610.34	K	T	3.47
IPI00219018	36204	Gene_Symbol=GAPDH Glyceraldehyde-3-phosphate dehydrogenase	VIISAPSADAPMFVMGVNHEK	21	738.32	2211.95	3	58		2212.1	738.373	2212.1	R	Y	0.705464
IPI00219018	36204	Gene_Symbol=GAPDH Glyceraldehyde-3-phosphate dehydrogenase	VIISAPSADAPMFVMGVNHEK	21	743.67	2228	3	41	1Met(ox)	2228.1	743.713	2228.12	R	Y	8.06817
IPI00219018	36204	Gene_Symbol=GAPDH Glyceraldehyde-3-phosphate dehydrogenase	VVDLMAHMASK	11	601.26	1200.51	2	50		1200.6	601.308	1200.6	R	E	1.57373
IPI00219018	36204	Gene_Symbol=GAPDH Glyceraldehyde-3-phosphate dehydrogenase	VVDLMAHMASKE	12	665.76	1329.52	2	72		1329.64	665.811	1329.61	R	-	24.9802
IPI00219018	36204	Gene_Symbol=GAPDH Glyceraldehyde-3-phosphate dehydrogenase	WGDAGAEYVVESTGVFTTMEK	21	1138.92	2275.84	2	65		2276.03	1138.99	2275.96	K	A	29.5688
IPI00219018	36204	Gene_Symbol=GAPDH Glyceraldehyde-3-phosphate dehydrogenase	WGDAGAEYVVESTGVFTTMEK	21	759.65	2275.94	3	57		2276.03	759.69	2276.05	K	A	8.25249
IPI00219018	36204	Gene_Symbol=GAPDH Glyceraldehyde-3-phosphate dehydrogenase	WGDAGAEYVVESTGVFTTMEK	21	764.98	2291.92	3	52	1Met(ox)	2292.03	765.02	2292.04	K	A	3.29003
IPI00004524	24226	Gene_Symbol=GCA Grancalcin	LSPQTLTTIVK	11	600.84	1199.68	2	48		1199.71	600.855	1199.69	R	R	12.6391
IPI00004524	24226	Gene_Symbol=GCA Grancalcin	LSPQTLTTIVKR	12	452.93	1355.77	3	51		1355.81	452.946	1355.82	R	Y	5.25466
IPI00031461	51095	Gene_Symbol=GDI2 Rab GDP dissociation inhibitor beta	DLGTESQIFISR	12	683.31	1364.62	2	75		1364.69	683.354	1364.69	K	T	2.26155
IPI00031461	51095	Gene_Symbol=GDI2 Rab GDP dissociation inhibitor beta	LYSESLAR	8	469.73	937.46	2	54		937.49	469.761	937.508	K	Y	19.6593
IPI00031461	51095	Gene_Symbol=GDI2 Rab GDP dissociation inhibitor beta	MLLYTEVTR	9	563.27	1124.53	2	63		1124.59	563.309	1124.6	K	Y	11.1483
IPI00031461	51095	Gene_Symbol=GDI2 Rab GDP dissociation inhibitor beta	PALELLEPIEQK	12	690.36	1378.71	2	54		1378.77	690.404	1378.79	R	F	17.1935
IPI00219025	12058	Gene_Symbol=GLRX Glutaredoxin-1	AQEILSQLPIK	11	620.3	1238.6	2	75		1238.72	620.321	1238.63	R	Q	75.3304
IPI00219025	12058	Gene_Symbol=GLRX Glutaredoxin-1	RAQEILSQLPIK	12	698.38	1394.75	2	62		1394.82	698.399	1394.78	R	Q	26.582
IPI00290928	44370	Gene_Symbol=GNA13 Guanine nucleotide-binding protein alpha-13 subunit	ILLLGAGESGK	11	529.29	1056.57	2	51		1056.62	529.315	1056.62	K	S	3.36409
IPI00290928	44370	Gene_Symbol=GNA13 Guanine nucleotide-binding protein alpha-13 subunit	VFLQYLPAIR	10	610.34	1218.67	2	44		1218.71	610.381	1218.75	R	A	30.0589
IPI00465121	42044	Gene_Symbol=GNAI2 Galphai2 protein	AMGNLQIDFADPSR	14	767.81	1533.61	2	68		1533.72	767.865	1533.71	K	A	3.56558
IPI00465121	42044	Gene_Symbol=GNAI2 Galphai2 protein	AVVYSNTIQSIMAIVK	16	868.9	1735.8	2	87		1735.95	868.958	1735.9	R	A	27.5327
IPI00465121	42044	Gene_Symbol=GNAI2 Galphai2 protein	EYQLNDSAAYYLNDLER	17	1038.89	2075.78	2	102		2075.94	1038.95	2075.9	R	I	21.625
IPI00465121	42044	Gene_Symbol=GNAI2 Galphai2 protein	IAQSDYIPTQQDVLR	15	873.91	1745.81	2	66		1745.89	873.954	1745.89	R	T	1.55749
IPI00465121	42044	Gene_Symbol=GNAI2 Galphai2 protein	LLLLGAGESGK	11	529.29	1056.58	2	66		1056.62	529.313	1056.61	K	S	8.12939
IPI00465121	42044	Gene_Symbol=GNAI2 Galphai2 protein	MFDVGGQR	8	463.21	924.41	2	40	1Met(ox)	924.41	463.241	924.468	K	S	62.7938
IPI00465121	42044	Gene_Symbol=GNAI2 Galphai2 protein	SREYQLNDSAAYYLNDLER	19	773.98	2318.93	3	60		2319.08	774.035	2319.08	R	I	1.07784
IPI00026268	38165	Gene_Symbol=GNB1 Guanine nucleotide-binding protein G(I)/G(S)/G(T) subunit beta-1	AGVLAGHDNR	10	505.24	1008.47	2	51		1008.51	505.285	1008.55	R	V	44.2247
IPI00026268	38165	Gene_Symbol=GNB1 Guanine nucleotide-binding protein G(I)/G(S)/G(T) subunit beta-1	LIIWDSYTTNK	11	677.32	1352.63	2	66		1352.7	677.371	1352.73	K	V	20.45
IPI00026268	38165	Gene_Symbol=GNB1 Guanine nucleotide-binding protein G(I)/G(S)/G(T) subunit beta-1	LLVSASQDGK	10	509.27	1016.53	2	53		1016.55	509.303	1016.59	R	L	40.1497
IPI00026268	38165	Gene_Symbol=GNB1 Guanine nucleotide-binding protein G(I)/G(S)/G(T) subunit beta-1	SELDQLRQEAEQLK	14	864.9	1727.8	2	79	1N-ac	1727.87	864.943	1727.87	M	N	1.26049
IPI00026268	38165	Gene_Symbol=GNB1 Guanine nucleotide-binding protein G(I)/G(S)/G(T) subunit beta-1	SELDQLRQEAEQLKNQIR	18	747.32	2238.95	3	48	1N-ac	2239.16	747.374	2239.1	M	D	27.0351
IPI00027497	63339	Gene_Symbol=GPI Glucose-6-phosphate isomerase	AALTRDPQFQK	11	658.82	1315.64	2	69	1N-ac	1315.69	658.86	1315.71	M	L	11.7112
IPI00027497	63339	Gene_Symbol=GPI Glucose-6-phosphate isomerase	AVLHVALR	8	439.76	877.51	2	46		877.55	439.783	877.551	R	N	1.14814
IPI00027497	63339	Gene_Symbol=GPI Glucose-6-phosphate isomerase	FAAYFQQGDMESNGK	15	846.85	1691.7	2	58		1691.72	846.885	1691.76	R	Y	21.1226
IPI00027497	63339	Gene_Symbol=GPI Glucose-6-phosphate isomerase	HFVALSTNTTK	11	609.78	1217.55	2	68		1217.64	609.808	1217.6	K	V	31.7547
IPI00027497	63339	Gene_Symbol=GPI Glucose-6-phosphate isomerase	ILLANFLAQTEALMR	15	860.45	1718.9	2	55	1Met(ox)	1718.94	860.486	1718.96	K	G	9.63354
IPI00027497	63339	Gene_Symbol=GPI Glucose-6-phosphate isomerase	INYTEGR	7	426.69	851.38	2	54		851.41	426.72	851.425	K	A	17.497
IPI00027497	63339	Gene_Symbol=GPI Glucose-6-phosphate isomerase	NLVTEDVMR	9	538.74	1075.47	2	47		1075.53	538.779	1075.54	K	M	12.694
IPI00027497	63339	Gene_Symbol=GPI Glucose-6-phosphate isomerase	SNTPILVDGK	10	522.26	1042.51	2	62		1042.57	522.285	1042.56	R	D	13.4107
IPI00027497	63339	Gene_Symbol=GPI Glucose-6-phosphate isomerase	TFTTQETITNAETAK	15	828.37	1654.73	2	83		1654.8	828.405	1654.79	K	E	3.25658
IPI00027497	63339	Gene_Symbol=GPI Glucose-6-phosphate isomerase	TLAQLNPESSLFIIASK	17	916.44	1830.87	2	72		1831.01	916.477	1830.94	K	T	38.252
IPI00027497	63339	Gene_Symbol=GPI Glucose-6-phosphate isomerase	VWYVSNIDGTHIAK	14	801.89	1601.78	2	61		1601.82	801.924	1601.83	R	T	8.11743
IPI00026314	86050	Gene_Symbol=GSN Isoform 1 of Gelsolin precursor	AGALNSNDAFVLK	13	660.31	1318.61	2	60		1318.69	660.348	1318.68	K	T	7.10131
IPI00026314	86050	Gene_Symbol=GSN Isoform 1 of Gelsolin precursor	EVQGFESATFLGYFK	15	861.89	1721.77	2	63		1721.83	861.932	1721.85	R	S	11.7291
IPI00026314	86050	Gene_Symbol=GSN Isoform 1 of Gelsolin precursor	HVVPNEVVVQR	11	638.32	1274.63	2	51		1274.71	638.356	1274.7	K	L	9.20031
IPI00026314	86050	Gene_Symbol=GSN Isoform 1 of Gelsolin precursor	QTQVSVLPEGGETPLFK	17	915.39	1828.78	2	67		1828.96	915.434	1828.85	K	Q	58.4765
IPI00026314	86050	Gene_Symbol=GSN Isoform 1 of Gelsolin precursor	TGAQELLR	8	444.22	886.44	2	65		886.49	444.25	886.486	K	V	4.4241
IPI00026314	86050	Gene_Symbol=GSN Isoform 1 of Gelsolin precursor	TPSAAYLWVGTGASEAEK	18	919.42	1836.83	2	51		1836.89	919.464	1836.91	K	T	12.6647
IPI00026314	86050	Gene_Symbol=GSN Isoform 1 of Gelsolin precursor	YIETDPANR	9	539.74	1077.47	2	40		1077.51	539.774	1077.53	R	D	21.3593
IPI00646773	80881	Gene_Symbol=GSN Isoform 2 of Gelsolin precursor	EPGLQIWR	8	499.75	997.49	2	58		997.53	499.786	997.557	K	V	27.0161
IPI00646773	80881	Gene_Symbol=GSN Isoform 2 of Gelsolin precursor	EVQGFESATFLGYFK	15	861.88	1721.76	2	89		1721.83	861.932	1721.85	R	S	10.8368
IPI00646773	80881	Gene_Symbol=GSN Isoform 2 of Gelsolin precursor	HVVPNEVVVQR	11	638.3	1274.6	2	60		1274.71	638.342	1274.67	K	L	32.1003
IPI00646773	80881	Gene_Symbol=GSN Isoform 2 of Gelsolin precursor	NWRDPDQTDGLGLSYLSSHIANVER	25	711.55	2842.19	4	58		2842.36	711.595	2842.35	K	V	3.16953
IPI00646773	80881	Gene_Symbol=GSN Isoform 2 of Gelsolin precursor	QTQVSVLPEGGETPLFK	17	915.42	1828.84	2	80		1828.96	915.474	1828.93	K	Q	14.5726
IPI00646773	80881	Gene_Symbol=GSN Isoform 2 of Gelsolin precursor	TGAQELLR	8	444.19	886.38	2	53		886.49	444.223	886.432	K	V	65.3316
IPI00646773	80881	Gene_Symbol=GSN Isoform 2 of Gelsolin precursor	TPSAAYLWVGTGASEAEK	18	919.4	1836.8	2	58		1836.89	919.454	1836.89	K	T	2.01202
IPI00646773	80881	Gene_Symbol=GSN Isoform 2 of Gelsolin precursor	VHVSEEGTEPEAMLQVLGPK	20	717.32	2148.97	3	81		2149.07	717.365	2149.07	R	P	1.86182
IPI00016862	56801	Gene_Symbol=GSR Isoform Mitochondrial of Glutathione reductase, mitochondrial precursor	ADFDNTVAIHPTSSEELVTLR	21	772.35	2314.04	3	63		2314.14	772.379	2314.12	K	-	10.4018
IPI00016862	56801	Gene_Symbol=GSR Isoform Mitochondrial of Glutathione reductase, mitochondrial precursor	ALLTPVAIAAGR	12	576.82	1151.63	2	55		1151.7	576.844	1151.67	K	K	22.6943
IPI00016862	56801	Gene_Symbol=GSR Isoform Mitochondrial of Glutathione reductase, mitochondrial precursor	GHAAFTSDPKPTIEVSGK	18	614.63	1840.87	3	40		1840.93	614.655	1840.94	R	K	7.45329
IPI00016862	56801	Gene_Symbol=GSR Isoform Mitochondrial of Glutathione reductase, mitochondrial precursor	LGIQTDDKGHIIVDEFQNTNVK	22	828.73	2483.17	3	61		2483.27	828.761	2483.26	K	G	3.90904
IPI00016862	56801	Gene_Symbol=GSR Isoform Mitochondrial of Glutathione reductase, mitochondrial precursor	LNAIYQNNLTK	11	646.33	1290.66	2	44		1290.69	646.356	1290.7	R	S	5.77192
IPI00016862	56801	Gene_Symbol=GSR Isoform Mitochondrial of Glutathione reductase, mitochondrial precursor	TLSGLEVSMVTAVPGR	16	808.92	1615.83	2	83		1615.86	808.95	1615.89	K	L	15.9913
IPI00010706	52526	Gene_Symbol=GSS Glutathione synthetase	ALAEGVLLR	9	471.27	940.53	2	50		940.57	471.291	940.568	R	T	1.68365
IPI00010706	52526	Gene_Symbol=GSS Glutathione synthetase	EGIAQTVFLGLNR	13	709.37	1416.73	2	61		1416.77	709.398	1416.78	K	S	7.55431
IPI00019755	27838	Gene_Symbol=GSTO1 Glutathione transferase omega-1	GSAPPGPVPEGSIR	14	660.83	1319.66	2	41		1319.68	660.862	1319.71	K	I	22.1254
IPI00019755	27838	Gene_Symbol=GSTO1 Glutathione transferase omega-1	HEVININLK	9	540.29	1078.58	2	49		1078.61	540.325	1078.64	R	N	24.3109
IPI00019755	27838	Gene_Symbol=GSTO1 Glutathione transferase omega-1	VPSLVGSFIR	10	537.8	1073.59	2	77		1073.62	537.828	1073.64	K	S	19.4303
IPI00219757	23573	Gene_Symbol=GSTP1 Glutathione S-transferase P	ALPGQLKPFETLLSQNQGGK	20	709.3	2124.89	3	40		2125.15	709.334	2124.98	K	T	80.5944
IPI00219757	23573	Gene_Symbol=GSTP1 Glutathione S-transferase P	DQQEAALVDMVNDGVEDLR	19	706.31	2115.92	3	66		2115.97	706.343	2116.01	K	C	18.1575
IPI00219757	23573	Gene_Symbol=GSTP1 Glutathione S-transferase P	FQDGDLTLYQSNTILR	16	942.43	1882.86	2	88		1882.94	942.476	1882.94	K	H	1.48153
IPI00219757	23573	Gene_Symbol=GSTP1 Glutathione S-transferase P	PPYTVVYFPVR	11	669.32	1336.63	2	68		1336.72	669.352	1336.69	M	G	22.6122
IPI00219757	23573	Gene_Symbol=GSTP1 Glutathione S-transferase P	TLGLYGKDQQEAALVDMVNDGVEDLR	26	955.79	2864.36	3	60	1Met(ox)	2864.39	955.832	2864.47	R	C	29.2493
IPI00059366	39638	Gene_Symbol=H2AFY H2A histone family, member Y isoform 2	KGGKEFVEAVLELR	14	525.6	1573.81	3	71		1573.88	525.627	1573.86	K	K	12.6751
IPI00059366	39638	Gene_Symbol=H2AFY H2A histone family, member Y isoform 2	SIAFPSIGSGR	11	546.29	1090.57	2	63		1090.58	546.305	1090.6	K	N	14.7022
IPI00654755	16104	Gene_Symbol=HBB Hemoglobin subunit beta	VLGAFSDGLAHLDNLK	16	557.29	1668.86	3	51		1668.88	557.305	1668.89	K	G	7.40179
IPI00654755	16104	Gene_Symbol=HBB Hemoglobin subunit beta	VNVDEVGGEALGR	13	657.82	1313.63	2	63		1313.66	657.831	1313.65	K	L	8.97382
IPI00027851	61114	Gene_Symbol=HEXA Beta-hexosaminidase alpha chain precursor	ALLSAPWYLNR	11	652.35	1302.69	2	53		1302.71	652.376	1302.74	R	I	21.3097
IPI00027851	61114	Gene_Symbol=HEXA Beta-hexosaminidase alpha chain precursor	GLETFSQLVWK	11	654.33	1306.66	2	50		1306.69	654.356	1306.7	R	S	6.01717
IPI00003935	13912	Gene_Symbol=HIST2H2BE Histone H2B type 2-E	AMGIMNSFVNDIFER	15	880.41	1758.82	2	75	1Met(ox)	1758.81	880.414	1758.81	K	I	1.93193
IPI00003935	13912	Gene_Symbol=HIST2H2BE Histone H2B type 2-E	AMGIMNSFVNDIFER	15	888.41	1774.81	2	65	2Met(ox)	1774.8	888.436	1774.86	K	I	32.3494
IPI00453473	11360	Gene_Symbol=HIST2H4A;HIST4H4;HIST1H4C;HIST1H4D;HIST1H4I;HIST1H4A;HIST1H4F;HIST1H4L;HIST	DNIQGITKPAIR	12	663.36	1324.72	2	46		1324.75	663.383	1324.75	R	R	1.36949
IPI00453473	11360	Gene_Symbol=HIST2H4A;HIST4H4;HIST1H4C;HIST1H4D;HIST1H4I;HIST1H4A;HIST1H4F;HIST1H4L;HIST	ISGLIYEETR	10	590.79	1179.58	2	71		1179.61	590.812	1179.61	R	G	0.0072923
IPI00453473	11360	Gene_Symbol=HIST2H4A;HIST4H4;HIST1H4C;HIST1H4D;HIST1H4I;HIST1H4A;HIST1H4F;HIST1H4L;HIST	KTVTAMDVVYALKR	14	532.3	1593.88	3	70		1593.89	532.322	1593.94	R	Q	33.1453
IPI00453473	11360	Gene_Symbol=HIST2H4A;HIST4H4;HIST1H4C;HIST1H4D;HIST1H4I;HIST1H4A;HIST1H4F;HIST1H4L;HIST	TVTAMDVVYALK	12	655.83	1309.65	2	77		1309.7	655.853	1309.69	K	R	6.39316
IPI00453473	11360	Gene_Symbol=HIST2H4A;HIST4H4;HIST1H4C;HIST1H4D;HIST1H4I;HIST1H4A;HIST1H4F;HIST1H4L;HIST	TVTAMDVVYALKR	13	489.58	1465.74	3	51		1465.8	489.601	1465.78	K	Q	12.8015
IPI00453473	11360	Gene_Symbol=HIST2H4A;HIST4H4;HIST1H4C;HIST1H4D;HIST1H4I;HIST1H4A;HIST1H4F;HIST1H4L;HIST	VFLENVIR	8	495.28	988.55	2	48		988.57	495.306	988.598	K	D	28.3027
IPI00759596	27862	Gene_Symbol=HNRNPC Isoform 4 of Heterogeneous nuclear ribonucleoproteins C1/C2	MIAGQVLDINLAAEPK	16	841.95	1681.89	2	77		1681.91	841.975	1681.94	R	V	15.6119
IPI00759596	27862	Gene_Symbol=HNRNPC Isoform 4 of Heterogeneous nuclear ribonucleoproteins C1/C2	MIAGQVLDINLAAEPK	16	849.94	1697.88	2	76	1Met(ox)	1697.9	849.955	1697.9	R	V	2.58146
IPI00759596	27862	Gene_Symbol=HNRNPC Isoform 4 of Heterogeneous nuclear ribonucleoproteins C1/C2	VFIGNLNTLVVK	12	658.88	1315.76	2	62		1315.79	658.9	1315.78	R	K	3.93147
IPI00759596	27862	Gene_Symbol=HNRNPC Isoform 4 of Heterogeneous nuclear ribonucleoproteins C1/C2	VFIGNLNTLVVKK	13	482.28	1443.84	3	39		1443.88	482.301	1443.88	R	S	0.667024
IPI00641737	47389	Gene_Symbol=HP Haptoglobin precursor	DIAPTLTLYVGK	12	645.83	1289.66	2	61		1289.72	645.856	1289.7	K	K	17.5046
IPI00641737	47389	Gene_Symbol=HP Haptoglobin precursor	VGYVSGWGR	9	490.73	979.46	2	46		979.49	490.752	979.489	R	N	0.591563
IPI00641737	47389	Gene_Symbol=HP Haptoglobin precursor	VTSIQDWVQK	10	602.29	1202.57	2	54		1202.63	602.315	1202.62	K	T	12.3253
IPI00431645	31652	Gene_Symbol=HP Haptoglobin protein	DIAPTLTLYVGK	12	645.83	1289.65	2	74		1289.72	645.872	1289.73	K	K	7.59282
IPI00431645	31652	Gene_Symbol=HP Haptoglobin protein	DIAPTLTLYVGKK	13	709.87	1417.74	2	43		1417.82	709.914	1417.81	K	Q	4.49704
IPI00431645	31652	Gene_Symbol=HP Haptoglobin protein	VGYVSGWGR	9	490.72	979.44	2	46		979.49	490.753	979.491	R	N	0.645789
IPI00431645	31652	Gene_Symbol=HP Haptoglobin protein	VTSIQDWVQK	10	602.31	1202.61	2	58		1202.63	602.338	1202.66	K	T	25.6775
IPI00218493	24796	Gene_Symbol=HPRT1 Hypoxanthine-guanine phosphoribosyltransferase	FFADLLDYIK	10	622.83	1243.65	2	62		1243.65	622.861	1243.71	K	A	45.5298
IPI00218493	24796	Gene_Symbol=HPRT1 Hypoxanthine-guanine phosphoribosyltransferase	NVLIVEDIIDTGK	13	714.87	1427.74	2	80		1427.79	714.904	1427.79	K	T	2.00355
IPI00218493	24796	Gene_Symbol=HPRT1 Hypoxanthine-guanine phosphoribosyltransferase	TMQTLLSLVR	10	589.32	1176.63	2	57	1Met(ox)	1176.65	589.349	1176.68	K	Q	29.1949
IPI00304925	70299	Gene_Symbol=HSPA1B;HSPA1A Heat shock 70 kDa protein 1	DAGVIAGLNVLR	12	599.28	1196.55	2	62		1196.69	599.323	1196.63	K	I	48.682
IPI00304925	70299	Gene_Symbol=HSPA1B;HSPA1A Heat shock 70 kDa protein 1	IINEPTAAAIAYGLDR	16	844.39	1686.78	2	79		1686.89	844.444	1686.87	R	T	9.90394
IPI00304925	70299	Gene_Symbol=HSPA1B;HSPA1A Heat shock 70 kDa protein 1	NALESYAFNMK	11	644.28	1286.56	2	68		1286.6	644.316	1286.62	K	S	13.3142
IPI00304925	70299	Gene_Symbol=HSPA1B;HSPA1A Heat shock 70 kDa protein 1	TTPSYVAFTDTER	13	744.32	1486.63	2	62		1486.69	744.37	1486.73	R	L	24.1457
IPI00847536	70272	Gene_Symbol=HSPA1B;HSPA1A heat shock 70kDa protein 1B	AFYPEEISSMVLTK	14	807.9	1613.79	2	39		1613.8	807.933	1613.85	K	M	31.6392
IPI00847536	70272	Gene_Symbol=HSPA1B;HSPA1A heat shock 70kDa protein 1B	AQIHDLVLVGGSTR	14	733.34	1464.68	2	80		1464.8	733.386	1464.76	K	I	29.08
IPI00847536	70272	Gene_Symbol=HSPA1B;HSPA1A heat shock 70kDa protein 1B	ATAGDTHLGGEDFDNR	16	559.22	1674.66	3	49		1674.72	559.254	1674.74	K	L	12.5876
IPI00847536	70272	Gene_Symbol=HSPA1B;HSPA1A heat shock 70kDa protein 1B	ATAGDTHLGGEDFDNR	16	838.34	1674.67	2	39		1674.72	838.391	1674.77	K	L	27.8243
IPI00847536	70272	Gene_Symbol=HSPA1B;HSPA1A heat shock 70kDa protein 1B	DAGVIAGLNVLR	12	599.32	1196.63	2	62		1196.69	599.356	1196.7	K	I	5.45406
IPI00847536	70272	Gene_Symbol=HSPA1B;HSPA1A heat shock 70kDa protein 1B	FGDPVVQSDMK	11	611.77	1221.53	2	54		1221.57	611.811	1221.61	K	H	30.0911
IPI00847536	70272	Gene_Symbol=HSPA1B;HSPA1A heat shock 70kDa protein 1B	IINEPTAAAIAYGLDR	16	844.36	1686.71	2	91		1686.89	844.407	1686.8	R	T	53.4782
IPI00847536	70272	Gene_Symbol=HSPA1B;HSPA1A heat shock 70kDa protein 1B	LDKAQIHDLVLVGGSTR	17	607.95	1820.85	3	67		1821.01	607.986	1820.93	K	I	41.1975
IPI00847536	70272	Gene_Symbol=HSPA1B;HSPA1A heat shock 70kDa protein 1B	LLQDFFNGR	9	555.22	1108.44	2	58		1108.57	555.258	1108.5	K	D	61.5148
IPI00847536	70272	Gene_Symbol=HSPA1B;HSPA1A heat shock 70kDa protein 1B	LVNHFVEEFK	10	631.3	1260.59	2	50		1260.65	631.341	1260.67	R	R	14.65
IPI00847536	70272	Gene_Symbol=HSPA1B;HSPA1A heat shock 70kDa protein 1B	LVNHFVEEFKR	11	473.23	1416.69	3	58		1416.75	473.262	1416.76	R	K	10.0241
IPI00847536	70272	Gene_Symbol=HSPA1B;HSPA1A heat shock 70kDa protein 1B	NALESYAFNMK	11	644.26	1286.51	2	60		1286.6	644.299	1286.58	K	S	12.2183
IPI00847536	70272	Gene_Symbol=HSPA1B;HSPA1A heat shock 70kDa protein 1B	NQVALNPQNTVFDAK	15	829.9	1657.8	2	81		1657.84	829.947	1657.88	K	R	23.324
IPI00847536	70272	Gene_Symbol=HSPA1B;HSPA1A heat shock 70kDa protein 1B	NQVALNPQNTVFDAKR	16	605.62	1813.87	3	55		1813.94	605.66	1813.96	K	L	10.6562
IPI00847536	70272	Gene_Symbol=HSPA1B;HSPA1A heat shock 70kDa protein 1B	TTPSYVAFTDTER	13	744.33	1486.66	2	80		1486.69	744.362	1486.71	R	L	13.1208
IPI00847536	70272	Gene_Symbol=HSPA1B;HSPA1A heat shock 70kDa protein 1B	VEIIANDQGNR	11	614.79	1227.58	2	69		1227.62	614.831	1227.65	K	T	22.0123
IPI00003362	72493	Gene_Symbol=HSPA5 HSPA5 protein	DAGTIAGLNVMR	12	609.3	1216.6	2	54		1216.62	609.339	1216.66	K	I	35.4038
IPI00003362	72493	Gene_Symbol=HSPA5 HSPA5 protein	DNHLLGTFDLTGIPPAPR	18	645.31	1932.93	3	59		1933.01	645.346	1933.02	K	G	3.00002
IPI00003362	72493	Gene_Symbol=HSPA5 HSPA5 protein	FEELNMDLFR	10	657.29	1312.57	2	64		1312.61	657.333	1312.65	K	S	31.0829
IPI00003362	72493	Gene_Symbol=HSPA5 HSPA5 protein	IINEPTAAAIAYGLDKR	17	605.97	1814.89	3	64		1814.99	606.008	1815	R	E	6.59425
IPI00003362	72493	Gene_Symbol=HSPA5 HSPA5 protein	ITPSYVAFTPEGER	14	783.87	1565.73	2	42		1565.77	783.918	1565.82	R	L	32.8193
IPI00003362	72493	Gene_Symbol=HSPA5 HSPA5 protein	NELESYAYSLK	11	658.8	1315.6	2	62		1315.63	658.836	1315.66	R	N	21.3646
IPI00003362	72493	Gene_Symbol=HSPA5 HSPA5 protein	TFAPEEISAMVLTK	14	768.88	1535.75	2	45		1535.79	768.92	1535.83	K	M	22.9427
IPI00003362	72493	Gene_Symbol=HSPA5 HSPA5 protein	TWNDPSVQQDIK	12	715.83	1429.66	2	39		1429.68	715.875	1429.74	R	F	39.1305
IPI00003362	72493	Gene_Symbol=HSPA5 HSPA5 protein	VEIIANDQGNR	11	614.79	1227.58	2	59		1227.62	614.831	1227.65	R	I	22.0466
IPI00003865	71086	Gene_Symbol=HSPA8 Isoform 1 of Heat shock cognate 71 kDa protein	ARFEELNADLFR	12	494.23	1479.68	3	51		1479.75	494.264	1479.77	R	G	12.8253
IPI00003865	71086	Gene_Symbol=HSPA8 Isoform 1 of Heat shock cognate 71 kDa protein	DAGTIAGLNVLR	12	600.3	1198.6	2	62		1198.67	600.338	1198.66	K	I	6.56661
IPI00003865	71086	Gene_Symbol=HSPA8 Isoform 1 of Heat shock cognate 71 kDa protein	FEELNADLFR	10	627.27	1252.54	2	76		1252.61	627.309	1252.6	R	G	5.61775
IPI00003865	71086	Gene_Symbol=HSPA8 Isoform 1 of Heat shock cognate 71 kDa protein	IINEPTAAAIAYGLDK	16	830.39	1658.78	2	101		1658.89	830.437	1658.86	R	K	18.8647
IPI00003865	71086	Gene_Symbol=HSPA8 Isoform 1 of Heat shock cognate 71 kDa protein	IINEPTAAAIAYGLDKK	17	596.6	1786.79	3	70		1786.98	596.638	1786.89	R	V	49.8723
IPI00003865	71086	Gene_Symbol=HSPA8 Isoform 1 of Heat shock cognate 71 kDa protein	ITITNDKGR	9	509.26	1016.52	2	59		1016.56	509.294	1016.57	K	L	13.592
IPI00003865	71086	Gene_Symbol=HSPA8 Isoform 1 of Heat shock cognate 71 kDa protein	LDKSQIHDIVLVGGSTR	17	613.29	1836.87	3	63		1837.01	613.328	1836.96	K	I	25.6833
IPI00003865	71086	Gene_Symbol=HSPA8 Isoform 1 of Heat shock cognate 71 kDa protein	LLQDFFNGK	9	541.25	1080.5	2	49		1080.56	541.285	1080.56	K	E	3.42751
IPI00003865	71086	Gene_Symbol=HSPA8 Isoform 1 of Heat shock cognate 71 kDa protein	NQVAMNPTNTVFDAK	15	833.37	1664.73	2	75	1Met(ox)	1664.78	833.417	1664.82	K	R	23.3883
IPI00003865	71086	Gene_Symbol=HSPA8 Isoform 1 of Heat shock cognate 71 kDa protein	NQVAMNPTNTVFDAK	15	825.38	1648.76	2	44		1648.79	825.413	1648.81	K	R	13.1718
IPI00003865	71086	Gene_Symbol=HSPA8 Isoform 1 of Heat shock cognate 71 kDa protein	NSLESYAFNMK	11	652.28	1302.55	2	74		1302.59	652.32	1302.62	K	A	26.7939
IPI00003865	71086	Gene_Symbol=HSPA8 Isoform 1 of Heat shock cognate 71 kDa protein	SINPDEAVAYGAAVQAAILSGDK	23	754.03	2259.07	3	48		2259.14	754.074	2259.2	K	S	26.1963
IPI00003865	71086	Gene_Symbol=HSPA8 Isoform 1 of Heat shock cognate 71 kDa protein	TTPSYVAFTDTER	13	744.3	1486.6	2	72		1486.69	744.35	1486.68	R	L	3.70414
IPI00003865	71086	Gene_Symbol=HSPA8 Isoform 1 of Heat shock cognate 71 kDa protein	VEIIANDQGNR	11	614.76	1227.52	2	62		1227.62	614.798	1227.58	K	T	30.9594
IPI00031620	60332	Gene_Symbol=ICAM3 Intercellular adhesion molecule 3 precursor	IALETSLSK	9	481.26	960.51	2	70		960.55	481.298	960.581	K	E	32.6545
IPI00031620	60332	Gene_Symbol=ICAM3 Intercellular adhesion molecule 3 precursor	TFVLPVTPPR	10	563.8	1125.6	2	50		1125.65	563.834	1125.65	R	L	3.67247
IPI00031620	60332	Gene_Symbol=ICAM3 Intercellular adhesion molecule 3 precursor	TSLTVVLLR	9	501.29	1000.57	2	57		1000.63	501.322	1000.63	R	W	0.077195
IPI00027223	46920	Gene_Symbol=IDH1 Isocitrate dehydrogenase [NADP] cytoplasmic	FKDIFQEIYDK	11	482.55	1444.65	3	46		1444.72	482.582	1444.72	R	Q	3.2277
IPI00027223	46920	Gene_Symbol=IDH1 Isocitrate dehydrogenase [NADP] cytoplasmic	GQETSTNPIASIFAWTR	17	939.92	1877.84	2	80		1877.93	939.976	1877.94	K	G	4.13168
IPI00011107	51341	Gene_Symbol=IDH2 Isocitrate dehydrogenase [NADP], mitochondrial precursor	FKDIFQEIFDK	11	477.22	1428.66	3	39		1428.73	477.255	1428.74	R	H	8.72312
IPI00011107	51341	Gene_Symbol=IDH2 Isocitrate dehydrogenase [NADP], mitochondrial precursor	LIDDMVAQVLK	11	622.82	1243.64	2	62		1243.68	622.856	1243.7	R	S	14.5616
IPI00011107	51341	Gene_Symbol=IDH2 Isocitrate dehydrogenase [NADP], mitochondrial precursor	LNEHFLNTTDFLDTIK	16	640.95	1919.84	3	41		1919.96	640.99	1919.95	K	S	5.42188
IPI00011107	51341	Gene_Symbol=IDH2 Isocitrate dehydrogenase [NADP], mitochondrial precursor	TIEAEAAHGTVTR	13	678.33	1354.65	2	62		1354.68	678.374	1354.73	K	H	38.8643
IPI00005198	43267	Gene_Symbol=ILF2 Interleukin enhancer-binding factor 2	ILPTLEAVAALGNK	14	705.38	1408.75	2	54		1408.83	705.425	1408.83	K	V	3.51729
IPI00005198	43267	Gene_Symbol=ILF2 Interleukin enhancer-binding factor 2	NQDLAPNSAEQASILSLVTK	20	700.33	2097.99	3	42		2098.09	700.368	2098.08	R	I	3.6371
IPI00009342	189772	Gene_Symbol=IQGAP1 Ras GTPase-activating-like protein IQGAP1	EQLWLANEGLITR	13	771.9	1541.8	2	56		1541.82	771.932	1541.85	R	L	19.2653
IPI00009342	189772	Gene_Symbol=IQGAP1 Ras GTPase-activating-like protein IQGAP1	ILAIGLINEALDEGDAQK	18	941.98	1881.96	2	68		1882	942.031	1882.05	R	T	25.1615
IPI00009342	189772	Gene_Symbol=IQGAP1 Ras GTPase-activating-like protein IQGAP1	LAAVALINAAIQK	13	648.37	1294.74	2	44		1294.8	648.41	1294.8	R	G	3.55148
IPI00217987	128433	Gene_Symbol=ITGAM Integrin alpha-M precursor	AIMEFNPR	8	489.21	976.41	2	39		976.48	489.248	976.482	K	E	2.11496
IPI00217987	128433	Gene_Symbol=ITGAM Integrin alpha-M precursor	EFVSTVMEQLK	11	655.79	1309.58	2	55		1309.66	655.836	1309.66	K	K	2.51121
IPI00217987	128433	Gene_Symbol=ITGAM Integrin alpha-M precursor	ERLPSHSDFLAELR	14	557.25	1668.75	3	62		1668.86	557.291	1668.85	K	K	4.7511
IPI00217987	128433	Gene_Symbol=ITGAM Integrin alpha-M precursor	GAVYLFHGTSGSGISPSHSQR	21	715.64	2143.92	3	53		2144.04	715.688	2144.04	R	I	1.38052
IPI00217987	128433	Gene_Symbol=ITGAM Integrin alpha-M precursor	GFGQSVVQLQGSR	13	681.76	1361.52	2	94		1361.71	681.807	1361.6	R	V	81.5192
IPI00217987	128433	Gene_Symbol=ITGAM Integrin alpha-M precursor	ILVVITDGEK	10	543.74	1085.48	2	78		1085.63	543.781	1085.55	K	F	76.5827
IPI00217987	128433	Gene_Symbol=ITGAM Integrin alpha-M precursor	LFTALFPFEK	10	606.82	1211.63	2	52		1211.66	606.849	1211.68	R	N	19.3841
IPI00217987	128433	Gene_Symbol=ITGAM Integrin alpha-M precursor	LPSHSDFLAELR	12	462.19	1383.55	3	75		1383.71	462.227	1383.66	R	K	36.4712
IPI00217987	128433	Gene_Symbol=ITGAM Integrin alpha-M precursor	LTDVAIGAPGEEDNR	15	778.84	1555.67	2	51		1555.75	778.891	1555.77	K	G	11.2678
IPI00217987	128433	Gene_Symbol=ITGAM Integrin alpha-M precursor	NRVQSLVLGAPR	12	655.35	1308.69	2	60		1308.76	655.396	1308.78	R	Y	12.7391
IPI00217987	128433	Gene_Symbol=ITGAM Integrin alpha-M precursor	QNTGMWESNANVK	13	739.8	1477.59	2	53		1477.66	739.849	1477.68	R	G	16.3078
IPI00217987	128433	Gene_Symbol=ITGAM Integrin alpha-M precursor	SLPISLVFLVPVR	13	720.4	1438.8	2	44		1438.89	720.446	1438.88	R	L	8.88417
IPI00217987	128433	Gene_Symbol=ITGAM Integrin alpha-M precursor	SLVKPITQLLGR	12	662.87	1323.73	2	58		1323.82	662.916	1323.82	R	T	2.01413
IPI00217987	128433	Gene_Symbol=ITGAM Integrin alpha-M precursor	SRQELNTIASKPPR	14	532.93	1595.79	3	42		1595.87	532.97	1595.89	K	D	11.8203
IPI00217987	128433	Gene_Symbol=ITGAM Integrin alpha-M precursor	VMQHQYQVSNLGQR	14	852.37	1702.74	2	57	1Met(ox)	1702.82	852.424	1702.83	R	S	8.21858
IPI00217987	128433	Gene_Symbol=ITGAM Integrin alpha-M precursor	VQSLVLGAPR	10	520.23	1038.45	2	54		1038.62	520.27	1038.52	R	Y	91.6673
IPI00217987	128433	Gene_Symbol=ITGAM Integrin alpha-M precursor	VVVGAPQEIVAANQR	15	517.59	1549.75	3	63		1549.86	517.63	1549.87	R	G	4.41371
IPI00217987	128433	Gene_Symbol=ITGAM Integrin alpha-M precursor	VVVGAPQEIVAANQR	15	775.89	1549.77	2	58		1549.86	775.942	1549.87	R	G	6.009
IPI00217987	128433	Gene_Symbol=ITGAM Integrin alpha-M precursor	YVIGVGDAFR	10	548.74	1095.47	2	68		1095.57	548.781	1095.55	R	S	20.7206
IPI00291792	88032	Gene_Symbol=ITGB2 Integrin beta-2 precursor	IGFGSFVDK	9	485.2	968.39	2	72		968.5	485.232	968.45	R	T	51.4464
IPI00291792	88032	Gene_Symbol=ITGB2 Integrin beta-2 precursor	LAENNIQPIFAVTSR	15	836.88	1671.76	2	67		1671.89	836.933	1671.85	K	M	23.5607
IPI00291792	88032	Gene_Symbol=ITGB2 Integrin beta-2 precursor	LGAILTPNDGR	11	563.78	1125.55	2	49		1125.61	563.817	1125.62	K	C	8.18136
IPI00291792	88032	Gene_Symbol=ITGB2 Integrin beta-2 precursor	LGGDLLR	7	372.19	742.37	2	47		742.43	372.216	742.417	K	A	17.2668
IPI00291792	88032	Gene_Symbol=ITGB2 Integrin beta-2 precursor	SQWNNDNPLFK	11	681.79	1361.57	2	73		1361.64	681.834	1361.65	K	S	9.38384
IPI00291792	88032	Gene_Symbol=ITGB2 Integrin beta-2 precursor	TVLPFVNTHPDKLR	14	546.27	1635.81	3	56		1635.91	546.306	1635.9	K	N	8.68406
IPI00291792	88032	Gene_Symbol=ITGB2 Integrin beta-2 precursor	VFLDHNALPDTLK	13	741.85	1481.7	2	54		1481.79	741.897	1481.78	R	V	6.96259
IPI00291792	88032	Gene_Symbol=ITGB2 Integrin beta-2 precursor	YLIYVDESR	9	579.26	1156.51	2	70		1156.58	579.298	1156.58	R	E	0.854982
IPI00001639	98442	Gene_Symbol=KPNB1 Importin subunit beta-1	AAVENLPTFLVELSR	15	829.91	1657.82	2	73		1657.9	829.96	1657.91	R	V	3.75031
IPI00001639	98442	Gene_Symbol=KPNB1 Importin subunit beta-1	LAATNALLNSLEFTK	15	803.39	1604.78	2	84		1604.88	803.439	1604.86	K	A	10.1946
IPI00001639	98442	Gene_Symbol=KPNB1 Importin subunit beta-1	MELITILEK	9	566.29	1130.57	2	49	1N-ac	1130.63	566.331	1130.65	-	T	14.7119
IPI00001639	98442	Gene_Symbol=KPNB1 Importin subunit beta-1	VLANPGNSQVAR	12	613.32	1224.64	2	57		1224.66	613.359	1224.7	R	V	35.5158
IPI00299547	22748	Gene_Symbol=LCN2 Neutrophil gelatinase-associated lipocalin precursor	ELTSELKENFIR	12	739.85	1477.7	2	60		1477.78	739.889	1477.76	K	F	11.1203
IPI00299547	22748	Gene_Symbol=LCN2 Neutrophil gelatinase-associated lipocalin precursor	SYPGLTSYLVR	11	628.31	1254.62	2	62		1254.66	628.338	1254.66	K	V	1.96048
IPI00299547	22748	Gene_Symbol=LCN2 Neutrophil gelatinase-associated lipocalin precursor	TKELTSELK	9	524.78	1047.55	2	43		1047.58	524.807	1047.6	R	E	19.071
IPI00299547	22748	Gene_Symbol=LCN2 Neutrophil gelatinase-associated lipocalin precursor	TKELTSELKENFIR	14	854.41	1706.82	2	107		1706.92	854.448	1706.88	R	F	22.0765
IPI00299547	22748	Gene_Symbol=LCN2 Neutrophil gelatinase-associated lipocalin precursor	TKELTSELKENFIR	14	569.94	1706.82	3	62		1706.92	569.977	1706.91	R	F	7.15917
IPI00299547	22748	Gene_Symbol=LCN2 Neutrophil gelatinase-associated lipocalin precursor	VPLQQNFQDNQFQGK	15	895.91	1789.81	2	59		1789.87	895.954	1789.89	K	W	13.452
IPI00299547	22748	Gene_Symbol=LCN2 Neutrophil gelatinase-associated lipocalin precursor	WYVVGLAGNAILR	13	716.37	1430.74	2	86		1430.8	716.415	1430.82	K	E	11.1767
IPI00010471	70825	Gene_Symbol=LCP1 Plastin-2	AYYHLLEQVAPK	12	477.89	1430.67	3	57		1430.76	477.922	1430.74	K	G	11.1825
IPI00010471	70825	Gene_Symbol=LCP1 Plastin-2	EGESLEDLMK	10	575.72	1149.44	2	49		1149.52	575.757	1149.5	R	L	18.2964
IPI00010471	70825	Gene_Symbol=LCP1 Plastin-2	EITENLMATGDLDQDGR	17	939.36	1876.71	2	93		1876.85	939.411	1876.81	R	I	22.8303
IPI00010471	70825	Gene_Symbol=LCP1 Plastin-2	EITENLMATGDLDQDGR	17	947.42	1892.83	2	73	1Met(ox)	1892.84	947.433	1892.85	R	I	5.768
IPI00010471	70825	Gene_Symbol=LCP1 Plastin-2	FSLVGIGGQDLNEGNR	16	838.34	1674.67	2	99		1674.83	838.387	1674.76	K	T	42.2003
IPI00010471	70825	Gene_Symbol=LCP1 Plastin-2	GDEEGVPAVVIDMSGLR	17	872.37	1742.73	2	59		1742.85	872.427	1742.84	K	E	5.87972
IPI00010471	70825	Gene_Symbol=LCP1 Plastin-2	GDEEGVPAVVIDMSGLR	17	581.94	1742.82	3	47		1742.85	581.967	1742.88	K	E	16.9062
IPI00010471	70825	Gene_Symbol=LCP1 Plastin-2	GSVSDEEMMELR	12	691.78	1381.56	2	80		1381.59	691.799	1381.58	R	E	4.89215
IPI00010471	70825	Gene_Symbol=LCP1 Plastin-2	IGNFSTDIK	9	497.73	993.46	2	57		993.51	497.767	993.519	K	D	9.27557
IPI00010471	70825	Gene_Symbol=LCP1 Plastin-2	IGNFSTDIKDSK	12	662.81	1323.63	2	75		1323.67	662.85	1323.69	K	A	11.8743
IPI00010471	70825	Gene_Symbol=LCP1 Plastin-2	IGNFSTDIKDSK	12	442.21	1323.61	3	54		1323.67	442.233	1323.68	K	A	5.08778
IPI00010471	70825	Gene_Symbol=LCP1 Plastin-2	IKVPVDWNR	9	563.79	1125.58	2	56		1125.63	563.826	1125.64	K	V	7.14558
IPI00010471	70825	Gene_Symbol=LCP1 Plastin-2	LSPEELLLR	9	535.23	1068.46	2	57		1068.62	535.265	1068.52	K	W	97.4811
IPI00010471	70825	Gene_Symbol=LCP1 Plastin-2	MINLSVPDTIDER	13	759.84	1517.69	2	79	1Met(ox)	1517.74	759.881	1517.75	K	T	4.83659
IPI00010471	70825	Gene_Symbol=LCP1 Plastin-2	MINLSVPDTIDER	13	751.78	1501.56	2	69		1501.74	751.828	1501.64	K	T	66.0403
IPI00010471	70825	Gene_Symbol=LCP1 Plastin-2	NEALIALLR	9	506.76	1011.52	2	51		1011.61	506.787	1011.56	R	E	49.7041
IPI00010471	70825	Gene_Symbol=LCP1 Plastin-2	NWMNSLGVNPR	11	644.27	1286.53	2	70		1286.62	644.315	1286.62	R	V	3.3434
IPI00010471	70825	Gene_Symbol=LCP1 Plastin-2	NWMNSLGVNPR	11	652.28	1302.56	2	59	1Met(ox)	1302.61	652.317	1302.62	R	V	7.74953
IPI00010471	70825	Gene_Symbol=LCP1 Plastin-2	QFVTATDVVR	10	568.27	1134.54	2	64		1134.6	568.312	1134.61	R	G	7.94666
IPI00010471	70825	Gene_Symbol=LCP1 Plastin-2	RYTLNILEEIGGGQK	15	564.29	1689.85	3	58		1689.9	564.317	1689.93	R	V	16.4844
IPI00010471	70825	Gene_Symbol=LCP1 Plastin-2	VNDDIIVNWVNETLR	15	900.43	1798.85	2	55		1798.92	900.486	1798.96	K	E	21.077
IPI00010471	70825	Gene_Symbol=LCP1 Plastin-2	VNHLYSDLSDALVIFQLYEK	20	789.7	2366.08	3	58		2366.22	789.753	2366.24	R	I	6.85105
IPI00010471	70825	Gene_Symbol=LCP1 Plastin-2	VREITENLMATGDLDQDGR	19	711.65	2131.95	3	76		2132.02	711.692	2132.05	R	I	16.0666
IPI00010471	70825	Gene_Symbol=LCP1 Plastin-2	VYALPEDLVEVNPK	14	793.36	1584.71	2	89		1584.84	793.402	1584.79	R	M	31.802
IPI00010471	70825	Gene_Symbol=LCP1 Plastin-2	YAISMAR	7	406.19	810.38	2	44		810.41	406.212	810.409	K	K	1.27272
IPI00010471	70825	Gene_Symbol=LCP1 Plastin-2	YTLNILEEIGGGQK	14	767.81	1533.61	2	80		1533.8	767.854	1533.69	R	V	69.2037
IPI00217966	36955	Gene_Symbol=LDHA Isoform 1 of L-lactate dehydrogenase A chain	ATLKDQLIYNLLK	13	787.86	1573.71	2	75	1N-ac	1573.91	787.901	1573.79	M	E	78.2763
IPI00217966	36955	Gene_Symbol=LDHA Isoform 1 of L-lactate dehydrogenase A chain	ATLKDQLIYNLLKEEQTPQNK	21	843.76	2528.28	3	49	1N-ac	2528.35	843.807	2528.4	M	I	19.6225
IPI00217966	36955	Gene_Symbol=LDHA Isoform 1 of L-lactate dehydrogenase A chain	DLADELALVDVIEDK	15	829.37	1656.73	2	81		1656.85	829.417	1656.82	K	L	18.9357
IPI00217966	36955	Gene_Symbol=LDHA Isoform 1 of L-lactate dehydrogenase A chain	DQLIYNLLKEEQTPQNK	17	691.96	2072.87	3	47		2073.07	691.997	2072.97	K	I	47.9907
IPI00217966	36955	Gene_Symbol=LDHA Isoform 1 of L-lactate dehydrogenase A chain	GEMMDLQHGSLFLR	14	555.91	1664.71	3	61	2Met(ox)	1664.76	555.943	1664.81	K	T	28.0926
IPI00217966	36955	Gene_Symbol=LDHA Isoform 1 of L-lactate dehydrogenase A chain	LKGEMMDLQHGSLFLR	16	636.3	1905.9	3	49	2Met(ox)	1905.94	636.336	1905.98	K	T	23.5521
IPI00217966	36955	Gene_Symbol=LDHA Isoform 1 of L-lactate dehydrogenase A chain	LVIITAGAR	9	457.27	912.54	2	51		912.58	457.301	912.587	K	Q	7.62986
IPI00217966	36955	Gene_Symbol=LDHA Isoform 1 of L-lactate dehydrogenase A chain	QVVESAYEVIK	11	632.77	1263.53	2	62		1263.67	632.805	1263.6	K	L	58.2788
IPI00217966	36955	Gene_Symbol=LDHA Isoform 1 of L-lactate dehydrogenase A chain	VTLTSEEEAR	10	567.71	1133.42	2	60		1133.56	567.743	1133.47	K	L	77.6553
IPI00219217	36905	Gene_Symbol=LDHB L-lactate dehydrogenase B chain	GLTSVINQK	9	480.26	958.51	2	50		958.54	480.29	958.566	R	L	27.2115
IPI00219217	36905	Gene_Symbol=LDHB L-lactate dehydrogenase B chain	MVVESAYEVIK	11	634.3	1266.6	2	56		1266.65	634.335	1266.66	K	L	5.09838
IPI00219217	36905	Gene_Symbol=LDHB L-lactate dehydrogenase B chain	SLADELALVDVLEDK	15	815.4	1628.8	2	80		1628.85	815.442	1628.87	K	L	11.4528
IPI00465431	26230	Gene_Symbol=LGALS3 Galectin-3	IALDFQR	7	431.72	861.44	2	44		861.47	431.749	861.483	R	G	14.8747
IPI00465431	26230	Gene_Symbol=LGALS3 Galectin-3	MLITILGTVKPNANR	15	552.95	1655.84	3	43	1Met(ox)	1655.94	552.983	1655.93	R	I	8.17154
IPI00022417	38386	Gene_Symbol=LRG1 Leucine-rich alpha-2-glycoprotein precursor	DLLLPQPDLR	10	590.32	1178.63	2	57		1178.67	590.347	1178.68	K	Y	8.61334
IPI00022417	38386	Gene_Symbol=LRG1 Leucine-rich alpha-2-glycoprotein precursor	VAAGAFQGLR	10	495.26	988.51	2	60		988.55	495.284	988.554	R	Q	4.42923
IPI00219077	69879	Gene_Symbol=LTA4H Isoform 1 of Leukotriene A-4 hydrolase	DLSSHQLNEFLAQTLQR	17	667.3	1998.9	3	58		1999.01	667.34	1999	K	A	5.45352
IPI00219077	69879	Gene_Symbol=LTA4H Isoform 1 of Leukotriene A-4 hydrolase	ELVALMSAIR	10	551.76	1101.51	2	51		1101.62	551.801	1101.59	K	D	29.4433
IPI00219077	69879	Gene_Symbol=LTA4H Isoform 1 of Leukotriene A-4 hydrolase	GSPMEISLPIALSK	14	721.87	1441.74	2	59		1441.79	721.901	1441.79	K	N	1.51234
IPI00219077	69879	Gene_Symbol=LTA4H Isoform 1 of Leukotriene A-4 hydrolase	GSPMEISLPIALSK	14	729.82	1457.64	2	47	1Met(ox)	1457.78	729.869	1457.72	K	N	38.1894
IPI00219077	69879	Gene_Symbol=LTA4H Isoform 1 of Leukotriene A-4 hydrolase	HFNALGGWGELQNSVK	16	586.27	1755.8	3	47		1755.87	586.307	1755.9	R	T	16.9023
IPI00219077	69879	Gene_Symbol=LTA4H Isoform 1 of Leukotriene A-4 hydrolase	LTYTAEVSVPK	11	604.28	1206.56	2	44		1206.65	604.318	1206.62	K	E	23.8832
IPI00219077	69879	Gene_Symbol=LTA4H Isoform 1 of Leukotriene A-4 hydrolase	RTLTGTAALTVQSQEDNLR	19	692	2072.98	3	66		2073.08	692.041	2073.1	R	S	10.5977
IPI00219077	69879	Gene_Symbol=LTA4H Isoform 1 of Leukotriene A-4 hydrolase	SAYEFSETESMLK	13	761.31	1520.61	2	50		1520.67	761.354	1520.69	K	I	15.3561
IPI00219077	69879	Gene_Symbol=LTA4H Isoform 1 of Leukotriene A-4 hydrolase	SSALQWLTPEQTSGK	15	816.87	1631.74	2	51		1631.82	816.924	1631.83	K	E	8.4245
IPI00219077	69879	Gene_Symbol=LTA4H Isoform 1 of Leukotriene A-4 hydrolase	TLTGTAALTVQSQEDNLR	18	639.94	1916.81	3	84		1916.98	639.985	1916.93	R	S	25.0893
IPI00219077	69879	Gene_Symbol=LTA4H Isoform 1 of Leukotriene A-4 hydrolase	TLVWSEKEQVEK	12	492.56	1474.67	3	41		1474.77	492.597	1474.77	R	S	1.36703
IPI00298860	80306	Gene_Symbol=LTF Growth-inhibiting protein 12	DGAGDVAFIR	10	510.73	1019.45	2	66		1019.5	510.764	1019.51	R	E	12.8588
IPI00298860	80306	Gene_Symbol=LTF Growth-inhibiting protein 12	DSAIGFSR	8	426.7	851.39	2	43		851.41	426.726	851.437	K	V	31.3643
IPI00298860	80306	Gene_Symbol=LTF Growth-inhibiting protein 12	DSPIQCIQAIAENR	14	539.26	1614.78	3	42		1614.77	539.295	1614.86	R	A	58.5747
IPI00298860	80306	Gene_Symbol=LTF Growth-inhibiting protein 12	DVTVLQNTDGNNNEAWAK	18	994.95	1987.89	2	40		1987.92	994.986	1987.96	K	D	19.1674
IPI00298860	80306	Gene_Symbol=LTF Growth-inhibiting protein 12	EDAIWNLLR	9	565.27	1128.53	2	49		1128.59	565.307	1128.6	K	Q	8.31155
IPI00298860	80306	Gene_Symbol=LTF Growth-inhibiting protein 12	FQLFGSPSGQK	11	598.27	1194.53	2	40		1194.6	598.309	1194.6	K	D	2.65743
IPI00298860	80306	Gene_Symbol=LTF Growth-inhibiting protein 12	GGSFQLNELQGLK	13	695.8	1389.59	2	72		1389.73	695.844	1389.67	K	S	40.0162
IPI00298860	80306	Gene_Symbol=LTF Growth-inhibiting protein 12	KGGSFQLNELQGLK	14	759.87	1517.74	2	79		1517.82	759.902	1517.79	K	S	20.259
IPI00298860	80306	Gene_Symbol=LTF Growth-inhibiting protein 12	LKQVLLHQQAK	11	653.38	1304.76	2	55		1304.79	653.41	1304.81	R	F	11.6803
IPI00298860	80306	Gene_Symbol=LTF Growth-inhibiting protein 12	SDTSLTWNSVK	11	619.29	1236.57	2	42		1236.6	619.319	1236.62	R	G	19.3729
IPI00298860	80306	Gene_Symbol=LTF Growth-inhibiting protein 12	VPSHAVVAR	9	468.25	934.49	2	66		934.53	468.281	934.548	R	S	19.5021
IPI00298860	80306	Gene_Symbol=LTF Growth-inhibiting protein 12	YLGPQYVAGITNLK	14	768.88	1535.75	2	68		1535.83	768.912	1535.81	K	K	13.2893
IPI00298860	80306	Gene_Symbol=LTF Growth-inhibiting protein 12	YLGPQYVAGITNLKK	15	555.61	1663.82	3	46		1663.93	555.646	1663.92	K	C	7.56974
IPI00298860	80306	Gene_Symbol=LTF Growth-inhibiting protein 12	YYGYTGAFR	9	549.23	1096.45	2	65		1096.5	549.266	1096.52	R	C	15.9928
IPI00019038	16990	Gene_Symbol=LYZ Lysozyme C precursor	STDYGIFQINSR	12	700.84	1399.67	2	75		1399.67	700.85	1399.69	R	Y	10.9658
IPI00019038	16990	Gene_Symbol=LYZ Lysozyme C precursor	WESGYNTR	8	506.72	1011.43	2	45		1011.44	506.736	1011.46	K	A	16.7112
IPI00012989	114368	Gene_Symbol=MAN2B1 Lysosomal alpha-mannosidase precursor	ELVDYFLNVATAQGR	15	848.43	1694.85	2	59		1694.86	848.465	1694.92	K	Y	32.9404
IPI00012989	114368	Gene_Symbol=MAN2B1 Lysosomal alpha-mannosidase precursor	HLVLLDTAQAAAAGHR	16	548.6	1642.79	3	86		1642.89	548.646	1642.92	R	L	16.3361
IPI00012989	114368	Gene_Symbol=MAN2B1 Lysosomal alpha-mannosidase precursor	LQETTLVANQLR	12	693.37	1384.74	2	75		1384.77	693.394	1384.77	R	E	1.84935
IPI00291005	36635	Gene_Symbol=MDH1 Malate dehydrogenase, cytoplasmic	DLDVAILVGSMPR	13	693.35	1384.7	2	57		1384.74	693.387	1384.76	K	R	14.7572
IPI00291005	36635	Gene_Symbol=MDH1 Malate dehydrogenase, cytoplasmic	GEFVTTVQQR	10	582.78	1163.56	2	57		1163.59	582.814	1163.61	K	G	19.7561
IPI00291006	35973	Gene_Symbol=MDH2 Malate dehydrogenase, mitochondrial precursor	FVFSLVDAMNGK	12	664.33	1326.65	2	58		1326.66	664.367	1326.72	R	E	44.0809
IPI00291006	35973	Gene_Symbol=MDH2 Malate dehydrogenase, mitochondrial precursor	IFGVTTLDIVR	11	617.29	1232.57	2	96		1232.71	617.325	1232.64	K	A	60.5883
IPI00220143	211055	Gene_Symbol=MGAM Maltase-glucoamylase, intestinal	AYVAFPDFFR	10	616.77	1231.53	2	44		1231.6	616.813	1231.61	R	N	9.82125
IPI00220143	211055	Gene_Symbol=MGAM Maltase-glucoamylase, intestinal	EIEELYNNPQNPER	14	872.87	1743.73	2	45		1743.81	872.927	1743.84	R	S	17.0928
IPI00220143	211055	Gene_Symbol=MGAM Maltase-glucoamylase, intestinal	FAGFPALINR	10	553.27	1104.54	2	54		1104.61	553.31	1104.61	K	M	4.32283
IPI00220143	211055	Gene_Symbol=MGAM Maltase-glucoamylase, intestinal	NPFGIEIR	8	473.23	944.46	2	45		944.51	473.266	944.517	K	R	6.95006
IPI00220143	211055	Gene_Symbol=MGAM Maltase-glucoamylase, intestinal	NPLGLIIALDENK	13	705.37	1408.74	2	45		1408.79	705.418	1408.82	K	E	22.4893
IPI00293276	12642	Gene_Symbol=MIF Macrophage migration inhibitory factor	PMFIVNTNVPR	11	644.33	1286.65	2	69		1286.68	644.353	1286.69	M	A	8.81396
IPI00293276	12642	Gene_Symbol=MIF Macrophage migration inhibitory factor	PMFIVNTNVPR	11	652.34	1302.67	2	63	1Met(ox)	1302.68	652.36	1302.71	M	A	19.3004
IPI00027846	53553	Gene_Symbol=MMP8 Neutrophil collagenase precursor	GEILFFKDR	9	562.79	1123.58	2	50		1123.6	562.818	1123.62	R	Y	19.4276
IPI00027846	53553	Gene_Symbol=MMP8 Neutrophil collagenase precursor	NYTPQLSEAEVER	13	768.32	1534.64	2	72		1534.73	768.364	1534.71	R	A	10.4938
IPI00027846	53553	Gene_Symbol=MMP8 Neutrophil collagenase precursor	SISGAFPGIESK	12	596.78	1191.55	2	59		1191.61	596.818	1191.62	K	V	8.8956
IPI00027846	53553	Gene_Symbol=MMP8 Neutrophil collagenase precursor	YYAFDLIAQR	10	630.28	1258.55	2	74		1258.63	630.309	1258.6	R	V	20.3631
IPI00027509	79479	Gene_Symbol=MMP9 Matrix metalloproteinase-9 precursor	AFALWSAVTPLTFTR	15	840.93	1679.86	2	57		1679.9	840.983	1679.95	R	V	30.4035
IPI00027509	79479	Gene_Symbol=MMP9 Matrix metalloproteinase-9 precursor	AVIDDAFAR	9	489.23	976.46	2	49		976.5	489.257	976.499	R	A	0.963991
IPI00027509	79479	Gene_Symbol=MMP9 Matrix metalloproteinase-9 precursor	FQTFEGDLK	9	542.75	1083.49	2	42		1083.52	542.778	1083.54	R	W	19.4497
IPI00027509	79479	Gene_Symbol=MMP9 Matrix metalloproteinase-9 precursor	KLDSVFEEPLSK	12	696.3	1390.59	2	80		1390.73	696.344	1390.67	R	K	39.9461
IPI00027509	79479	Gene_Symbol=MMP9 Matrix metalloproteinase-9 precursor	KLDSVFEEPLSKK	13	507.24	1518.71	3	43		1518.83	507.274	1518.8	R	L	20.3694
IPI00027509	79479	Gene_Symbol=MMP9 Matrix metalloproteinase-9 precursor	LDKLGLGADVAQVTGALR	18	599.63	1795.89	3	54		1796.02	599.669	1795.98	R	S	19.4895
IPI00027509	79479	Gene_Symbol=MMP9 Matrix metalloproteinase-9 precursor	LDSVFEEPLSK	11	632.3	1262.59	2	47		1262.64	632.341	1262.67	K	K	21.4528
IPI00027509	79479	Gene_Symbol=MMP9 Matrix metalloproteinase-9 precursor	LGLGADVAQVTGALR	15	720.83	1439.66	2	88		1439.81	720.876	1439.74	K	S	50.5163
IPI00027509	79479	Gene_Symbol=MMP9 Matrix metalloproteinase-9 precursor	QLAEEYLYR	9	592.74	1183.47	2	63		1183.59	592.779	1183.54	R	Y	40.0994
IPI00027509	79479	Gene_Symbol=MMP9 Matrix metalloproteinase-9 precursor	QLSLPETGELDSATLK	16	851.39	1700.77	2	62		1700.88	851.434	1700.85	K	A	15.5753
IPI00027509	79479	Gene_Symbol=MMP9 Matrix metalloproteinase-9 precursor	QSTLVLFPGDLR	12	673.34	1344.68	2	62		1344.74	673.37	1344.73	R	T	10.4169
IPI00027509	79479	Gene_Symbol=MMP9 Matrix metalloproteinase-9 precursor	QVWVYTGASVLGPR	14	766.86	1531.71	2	48		1531.81	766.909	1531.8	R	R	4.858
IPI00027509	79479	Gene_Symbol=MMP9 Matrix metalloproteinase-9 precursor	SLGPALLLLQK	11	576.82	1151.64	2	75		1151.73	576.861	1151.71	K	Q	19.2987
IPI00236554	74677	Gene_Symbol=MPO Isoform H14 of Myeloperoxidase precursor	DYLPLVLGPTAMR	13	723.34	1444.68	2	42		1444.77	723.393	1444.77	R	K	0.800062
IPI00236554	74677	Gene_Symbol=MPO Isoform H14 of Myeloperoxidase precursor	IANVFTNAFR	10	576.77	1151.54	2	62		1151.61	576.817	1151.62	R	Y	8.70998
IPI00236554	74677	Gene_Symbol=MPO Isoform H14 of Myeloperoxidase precursor	IGLDLPALNMQR	12	670.86	1339.71	2	51		1339.73	670.89	1339.77	R	S	26.1576
IPI00236554	74677	Gene_Symbol=MPO Isoform H14 of Myeloperoxidase precursor	QALAQISLPR	10	548.8	1095.59	2	69		1095.64	548.826	1095.64	R	I	2.16272
IPI00236554	74677	Gene_Symbol=MPO Isoform H14 of Myeloperoxidase precursor	QNQIAVDEIR	10	593.29	1184.58	2	49		1184.61	593.338	1184.66	R	E	43.2923
IPI00236554	74677	Gene_Symbol=MPO Isoform H14 of Myeloperoxidase precursor	VVLEGGIDPILR	12	640.81	1279.61	2	60		1279.75	640.86	1279.7	R	G	35.2479
IPI00007244	84801	Gene_Symbol=MPO Isoform H17 of Myeloperoxidase precursor	FPTDQLTPDQER	12	723.83	1445.66	2	65		1445.68	723.854	1445.69	R	S	9.21283
IPI00007244	84801	Gene_Symbol=MPO Isoform H17 of Myeloperoxidase precursor	IGLDLPALNMQR	12	670.85	1339.69	2	55		1339.73	670.888	1339.76	R	S	22.7813
IPI00007244	84801	Gene_Symbol=MPO Isoform H17 of Myeloperoxidase precursor	QALAQISLPR	10	548.8	1095.6	2	72		1095.64	548.834	1095.65	R	I	12.0376
IPI00007244	84801	Gene_Symbol=MPO Isoform H17 of Myeloperoxidase precursor	VVLEGGIDPILR	12	640.84	1279.68	2	57		1279.75	640.876	1279.74	R	G	9.05906
IPI00219365	67894	Gene_Symbol=MSN Moesin	AKFYPEDVSEELIQDITQR	19	761	2280	3	64		2280.13	761.054	2280.14	R	L	4.83382
IPI00219365	67894	Gene_Symbol=MSN Moesin	ALELEQER	8	494.23	986.46	2	49		986.5	494.269	986.523	R	K	22.8146
IPI00219365	67894	Gene_Symbol=MSN Moesin	APDFVFYAPR	10	591.77	1181.54	2	51		1181.59	591.813	1181.61	K	L	17.8424
IPI00219365	67894	Gene_Symbol=MSN Moesin	EDAVLEYLK	9	540.24	1078.48	2	43		1078.55	540.281	1078.55	R	I	3.19703
IPI00219365	67894	Gene_Symbol=MSN Moesin	FYPEDVSEELIQDITQR	17	694.62	2080.86	3	47		2081	694.672	2080.99	K	L	3.14086
IPI00219365	67894	Gene_Symbol=MSN Moesin	IGFPWSEIR	9	552.76	1103.51	2	56		1103.58	552.806	1103.6	K	N	16.499
IPI00219365	67894	Gene_Symbol=MSN Moesin	IQVWHEEHR	9	411.85	1232.53	3	50		1232.61	411.885	1232.63	R	G	18.5747
IPI00219365	67894	Gene_Symbol=MSN Moesin	TQEQLALEMAELTAR	15	852.41	1702.81	2	81		1702.86	852.444	1702.87	K	I	7.47887
IPI00872814	67761	Gene_Symbol=MSN Uncharacterized protein MSN (Fragment)	ALTSELANAR	10	523.26	1044.52	2	55		1044.56	523.295	1044.57	K	D	14.2664
IPI00019502	227668	Gene_Symbol=MYH9 Myosin-9	ALELDSNLYR	10	597.28	1192.56	2	50		1192.61	597.323	1192.63	K	I	18.0838
IPI00019502	227668	Gene_Symbol=MYH9 Myosin-9	QLLQANPILEAFGNAK	16	863.94	1725.88	2	81		1725.94	863.988	1725.96	R	T	12.3444
IPI00019502	227668	Gene_Symbol=MYH9 Myosin-9	VISGVLQLGNIVFK	14	743.94	1485.87	2	44		1485.89	743.983	1485.95	R	K	41.7295
IPI00019502	227668	Gene_Symbol=MYH9 Myosin-9	VSHLLGINVTDFTR	14	524.58	1570.74	3	74		1570.85	524.618	1570.83	K	G	10.707
IPI00335168	17093	Gene_Symbol=MYL6 Isoform Non-muscle of Myosin light polypeptide 6	ALGQNPTNAEVLK	13	677.85	1353.7	2	53		1353.73	677.861	1353.71	R	V	17.0799
IPI00335168	17093	Gene_Symbol=MYL6 Isoform Non-muscle of Myosin light polypeptide 6	EAFQLFDR	8	513.25	1024.5	2	45		1024.5	513.266	1024.52	K	T	17.4062
IPI00335168	17093	Gene_Symbol=MYL6 Isoform Non-muscle of Myosin light polypeptide 6	NKDQGTYEDYVEGLR	15	596.26	1785.77	3	51		1785.82	596.273	1785.8	K	V	12.0603
IPI00296526	37700	Gene_Symbol=NAGK N-acetylglucosamine kinase	EGFLLALTQGR	11	602.8	1203.6	2	44		1203.66	602.834	1203.65	K	E	4.70537
IPI00296526	37700	Gene_Symbol=NAGK N-acetylglucosamine kinase	HIVAVLPEIDPVLFQGK	17	625.67	1873.99	3	56		1874.07	625.705	1874.09	R	I	12.7076
IPI00296526	37700	Gene_Symbol=NAGK N-acetylglucosamine kinase	ILAEADGLSTNHWLIGTDK	19	685.32	2052.96	3	50		2053.05	685.357	2053.05	K	C	0.0774106
IPI00296526	37700	Gene_Symbol=NAGK N-acetylglucosamine kinase	ILIEELR	7	443.24	884.47	2	53		884.53	443.269	884.524	R	D	7.24679
IPI00296526	37700	Gene_Symbol=NAGK N-acetylglucosamine kinase	LGILTHLYR	9	543.3	1084.59	2	55		1084.64	543.332	1084.65	R	D	9.523
IPI00296526	37700	Gene_Symbol=NAGK N-acetylglucosamine kinase	SLGLSLSGGDQEDAGR	16	781.36	1560.71	2	66		1560.74	781.401	1560.79	R	I	30.2161
IPI00880164	56586	Gene_Symbol=NAPRT1 Isoform 3 of Nicotinate phosphoribosyltransferase	AAFVAYALAFPR	12	648.84	1295.67	2	62		1295.7	648.866	1295.72	R	A	13.5674
IPI00880164	56586	Gene_Symbol=NAPRT1 Isoform 3 of Nicotinate phosphoribosyltransferase	ALAQLSLSR	9	479.77	957.54	2	65		957.56	479.792	957.569	R	L	9.24748
IPI00880164	56586	Gene_Symbol=NAPRT1 Isoform 3 of Nicotinate phosphoribosyltransferase	DAAEFELFFR	10	622.8	1243.6	2	54		1243.59	622.825	1243.64	R	R	37.1791
IPI00880164	56586	Gene_Symbol=NAPRT1 Isoform 3 of Nicotinate phosphoribosyltransferase	LDSGDLLQQAQEIR	14	793.38	1584.75	2	103		1584.81	793.41	1584.81	R	K	3.13113
IPI00880164	56586	Gene_Symbol=NAPRT1 Isoform 3 of Nicotinate phosphoribosyltransferase	LVAVGGQPR	9	448.76	895.52	2	48		895.52	448.781	895.547	K	M	30.4347
IPI00880164	56586	Gene_Symbol=NAPRT1 Isoform 3 of Nicotinate phosphoribosyltransferase	SPAQYQVVLSER	12	688.84	1375.68	2	65		1375.71	688.867	1375.72	R	L	7.00972
IPI00412498	52593	Gene_Symbol=NAPRT1 Isoform 4 of Nicotinate phosphoribosyltransferase	AAFVAYALAFPR	12	648.85	1295.7	2	51		1295.7	648.879	1295.74	R	A	33.7326
IPI00412498	52593	Gene_Symbol=NAPRT1 Isoform 4 of Nicotinate phosphoribosyltransferase	LDSGDLLQQAQEIR	14	793.36	1584.72	2	69		1584.81	793.41	1584.81	R	K	2.77298
IPI00027007	44868	Gene_Symbol=NCF1C PUTATIVE NEUTROPHIL CYTOSOL FACTOR 1C.	AYTAVEGDEVSLLEGEAVEVIHK	23	820.03	2457.1	3	59		2457.23	820.08	2457.22	K	L	4.97647
IPI00027007	44868	Gene_Symbol=NCF1C PUTATIVE NEUTROPHIL CYTOSOL FACTOR 1C.	HIALLGFEK	9	514.26	1026.52	2	63		1026.59	514.296	1026.58	R	R	11.4648
IPI00027007	44868	Gene_Symbol=NCF1C PUTATIVE NEUTROPHIL CYTOSOL FACTOR 1C.	LLDGWWVIR	9	579.3	1156.59	2	56		1156.64	579.337	1156.66	K	K	17.2272
IPI00027007	44868	Gene_Symbol=NCF1C PUTATIVE NEUTROPHIL CYTOSOL FACTOR 1C.	STATDITGPIILQTYR	16	875.42	1748.84	2	60		1748.93	875.464	1748.91	K	A	9.89333
IPI00027007	44868	Gene_Symbol=NCF1C PUTATIVE NEUTROPHIL CYTOSOL FACTOR 1C.	TSGSEMALSTGDVVEVVEK	19	977.44	1952.87	2	70	1Met(ox)	1952.92	977.487	1952.96	K	S	20.2611
IPI00014338	39123	Gene_Symbol=NCF4 Isoform 1 of Neutrophil cytosol factor 4	AGDVIFLLSR	10	545.78	1089.56	2	53		1089.62	545.814	1089.61	K	I	6.4174
IPI00014338	39123	Gene_Symbol=NCF4 Isoform 1 of Neutrophil cytosol factor 4	LLSDEDVALMVR	12	680.8	1359.6	2	108		1359.71	680.851	1359.69	R	Q	16.2337
IPI00014338	39123	Gene_Symbol=NCF4 Isoform 1 of Neutrophil cytosol factor 4	SVSPQGNSVDR	11	573.27	1144.53	2	42		1144.55	573.317	1144.62	K	M	60.9539
IPI00021983	79116	Gene_Symbol=NCSTN Isoform 1 of Nicastrin precursor	ALADVATVLGR	11	543.29	1084.58	2	60		1084.62	543.324	1084.63	K	A	11.7573
IPI00021983	79116	Gene_Symbol=NCSTN Isoform 1 of Nicastrin precursor	NQVEDLLATLEK	12	686.84	1371.67	2	64		1371.72	686.878	1371.74	R	S	16.3465
IPI00026260	17403	Gene_Symbol=NME2 Nucleoside diphosphate kinase B	GLVGEIIKR	9	492.8	983.6	2	57		983.61	492.816	983.617	R	F	7.32797
IPI00026260	17403	Gene_Symbol=NME2 Nucleoside diphosphate kinase B	VMLGETNPADSKPGTIR	17	601.3	1800.88	3	47	1Met(ox)	1800.9	601.315	1800.92	R	G	12.3494
IPI00017672	32762	Gene_Symbol=NP CDNA FLJ25678 fis, clone TST04067, highly similar to PURINE NUCLEOSIDE PHOPHORILASE	ANHEEVLAAGK	11	569.77	1137.54	2	67		1137.58	569.803	1137.59	K	Q	10.647
IPI00017672	32762	Gene_Symbol=NP CDNA FLJ25678 fis, clone TST04067, highly similar to PURINE NUCLEOSIDE PHOPHORILASE	DHINLPGFSGQNPLR	15	555.59	1663.76	3	69		1663.84	555.623	1663.85	R	G	4.04794
IPI00017672	32762	Gene_Symbol=NP CDNA FLJ25678 fis, clone TST04067, highly similar to PURINE NUCLEOSIDE PHOPHORILASE	FEVGDIMLIR	10	596.81	1191.62	2	70		1191.63	596.844	1191.67	K	D	36.8679
IPI00017672	32762	Gene_Symbol=NP CDNA FLJ25678 fis, clone TST04067, highly similar to PURINE NUCLEOSIDE PHOPHORILASE	FGDRFPAMSDAYDR	14	555.22	1662.66	3	48	1Met(ox)	1662.71	555.253	1662.74	R	T	16.0568
IPI00017672	32762	Gene_Symbol=NP CDNA FLJ25678 fis, clone TST04067, highly similar to PURINE NUCLEOSIDE PHOPHORILASE	LGADAVGMSTVPEVIVAR	18	900.93	1799.85	2	63	1Met(ox)	1799.95	900.974	1799.93	K	H	8.65838
IPI00017672	32762	Gene_Symbol=NP CDNA FLJ25678 fis, clone TST04067, highly similar to PURINE NUCLEOSIDE PHOPHORILASE	LVFGFLNGR	9	511.77	1021.53	2	52		1021.57	511.801	1021.59	R	A	17.8211
IPI00017672	32762	Gene_Symbol=NP CDNA FLJ25678 fis, clone TST04067, highly similar to PURINE NUCLEOSIDE PHOPHORILASE	NTAEWLLSHTK	11	650.3	1298.59	2	74		1298.66	650.336	1298.66	K	H	1.89776
IPI00017672	32762	Gene_Symbol=NP CDNA FLJ25678 fis, clone TST04067, highly similar to PURINE NUCLEOSIDE PHOPHORILASE	VFGFSLITNK	10	563.29	1124.58	2	45		1124.62	563.326	1124.64	R	V	16.0094
IPI00017672	32762	Gene_Symbol=NP CDNA FLJ25678 fis, clone TST04067, highly similar to PURINE NUCLEOSIDE PHOPHORILASE	VFHLLGVDTLVVTNAAGGLNPK	22	745.73	2234.18	3	80		2234.24	745.769	2234.29	R	F	20.5636
IPI00026216	103907	Gene_Symbol=NPEPPS Puromycin-sensitive aminopeptidase	AGIISTVEVLK	11	565.3	1128.59	2	55		1128.68	565.337	1128.66	R	V	18.2658
IPI00026216	103907	Gene_Symbol=NPEPPS Puromycin-sensitive aminopeptidase	LGLQNDLFSLAR	12	673.84	1345.67	2	71		1345.74	673.886	1345.76	R	A	13.5971
IPI00026216	103907	Gene_Symbol=NPEPPS Puromycin-sensitive aminopeptidase	LNLGTVGFYR	10	570.29	1138.57	2	45		1138.61	570.325	1138.63	K	T	21.5799
IPI00026216	103907	Gene_Symbol=NPEPPS Puromycin-sensitive aminopeptidase	VALSNMNVIDR	11	616.29	1230.57	2	64		1230.64	616.334	1230.65	R	K	10.7572
IPI00026216	103907	Gene_Symbol=NPEPPS Puromycin-sensitive aminopeptidase	VLGATLLPDLIQK	13	690.87	1379.74	2	42		1379.84	690.914	1379.81	R	V	18.9722
IPI00026546	25727	Gene_Symbol=PAFAH1B2 Platelet-activating factor acetylhydrolase IB subunit beta	ELFSPLHALNFGIGGDTTR	19	682.34	2044	3	51		2044.04	682.373	2044.1	R	H	27.389
IPI00026546	25727	Gene_Symbol=PAFAH1B2 Platelet-activating factor acetylhydrolase IB subunit beta	IIVLGLLPR	9	497.32	992.64	2	42		992.67	497.346	992.678	K	G	8.17739
IPI00025252	57153	Gene_Symbol=PDIA3 Protein disulfide-isomerase A3 precursor	ELSDFISYLQR	11	685.82	1369.63	2	63		1369.69	685.858	1369.7	R	E	9.01965
IPI00025252	57153	Gene_Symbol=PDIA3 Protein disulfide-isomerase A3 precursor	LAPEYEAAATR	11	596.29	1190.57	2	51		1190.59	596.318	1190.62	R	L	25.6301
IPI00216691	15219	Gene_Symbol=PFN1 Profilin-1	DSLLQDGEFSMDLR	14	813.32	1624.63	2	82		1624.74	813.37	1624.72	R	T	9.55405
IPI00216691	15219	Gene_Symbol=PFN1 Profilin-1	DSLLQDGEFSMDLR	14	821.33	1640.65	2	66	1Met(ox)	1640.74	821.382	1640.75	R	T	5.37638
IPI00216691	15219	Gene_Symbol=PFN1 Profilin-1	DSPSVWAAVPGK	12	607.29	1212.58	2	55		1212.61	607.303	1212.59	K	T	15.1951
IPI00216691	15219	Gene_Symbol=PFN1 Profilin-1	SSFYVNGLTLGGQK	14	735.83	1469.66	2	62		1469.75	735.869	1469.72	R	C	18.1692
IPI00216691	15219	Gene_Symbol=PFN1 Profilin-1	STGGAPTFNVTVTK	14	690.34	1378.68	2	50		1378.71	690.373	1378.73	K	T	15.3754
IPI00216691	15219	Gene_Symbol=PFN1 Profilin-1	TDKTLVLLMGK	11	609.84	1217.68	2	83		1217.71	609.853	1217.69	K	E	15.2708
IPI00216691	15219	Gene_Symbol=PFN1 Profilin-1	TFVNITPAEVGVLVGK	16	822.44	1642.87	2	78		1642.93	822.482	1642.95	K	D	11.6433
IPI00216691	15219	Gene_Symbol=PFN1 Profilin-1	TFVNITPAEVGVLVGKDR	18	958.02	1914.04	2	65		1914.06	958.021	1914.03	K	S	16.5967
IPI00216691	15219	Gene_Symbol=PFN1 Profilin-1	TFVNITPAEVGVLVGKDR	18	638.99	1913.97	3	63		1914.06	639.026	1914.06	K	S	2.52835
IPI00216691	15219	Gene_Symbol=PFN1 Profilin-1	TKSTGGAPTFNVTVTK	16	536.94	1607.83	3	41		1607.85	536.955	1607.84	R	T	3.49276
IPI00216691	15219	Gene_Symbol=PFN1 Profilin-1	TLVLLMGK	8	437.76	873.51	2	44		873.54	437.789	873.563	K	E	26.5825
IPI00219525	53628	Gene_Symbol=PGD 6-phosphogluconate dehydrogenase, decarboxylating	AGQAVDDFIEK	11	596.77	1191.54	2	46		1191.58	596.808	1191.6	K	L	17.2874
IPI00219525	53628	Gene_Symbol=PGD 6-phosphogluconate dehydrogenase, decarboxylating	DAFDRNPELQNLLLDDFFK	19	770.66	2308.99	3	73		2309.13	770.708	2309.1	K	S	12.4966
IPI00219525	53628	Gene_Symbol=PGD 6-phosphogluconate dehydrogenase, decarboxylating	GILFVGSGVSGGEEGAR	17	796.29	1590.57	2	108		1590.8	796.339	1590.66	K	Y	86.1108
IPI00219525	53628	Gene_Symbol=PGD 6-phosphogluconate dehydrogenase, decarboxylating	IISYAQGFMLLR	12	706.36	1410.71	2	55		1410.77	706.404	1410.79	K	Q	16.4844
IPI00219525	53628	Gene_Symbol=PGD 6-phosphogluconate dehydrogenase, decarboxylating	IISYAQGFMLLR	12	714.35	1426.71	2	50	1Met(ox)	1426.76	714.396	1426.78	K	Q	11.5794
IPI00219525	53628	Gene_Symbol=PGD 6-phosphogluconate dehydrogenase, decarboxylating	IKDAFDRNPELQNLLLDDFFK	21	851.06	2550.17	3	43		2550.31	851.111	2550.31	K	S	1.04097
IPI00219525	53628	Gene_Symbol=PGD 6-phosphogluconate dehydrogenase, decarboxylating	LVPLLDTGDIIIDGGNSEYR	20	1080.48	2158.96	2	82		2159.11	1080.54	2159.07	K	D	19.4574
IPI00219525	53628	Gene_Symbol=PGD 6-phosphogluconate dehydrogenase, decarboxylating	LVPLLDTGDIIIDGGNSEYRDTTR	24	878.4	2632.18	3	39		2632.33	878.452	2632.34	K	R	2.03089
IPI00219525	53628	Gene_Symbol=PGD 6-phosphogluconate dehydrogenase, decarboxylating	NPELQNLLLDDFFK	14	853.41	1704.81	2	93		1704.87	853.462	1704.91	R	S	22.6898
IPI00219525	53628	Gene_Symbol=PGD 6-phosphogluconate dehydrogenase, decarboxylating	RIILLVK	7	427.79	853.58	2	50		853.61	427.816	853.617	R	A	7.90165
IPI00219525	53628	Gene_Symbol=PGD 6-phosphogluconate dehydrogenase, decarboxylating	TVSKVDDFLANEAK	14	768.83	1535.65	2	61		1535.78	768.877	1535.74	R	G	26.1694
IPI00219525	53628	Gene_Symbol=PGD 6-phosphogluconate dehydrogenase, decarboxylating	TVSKVDDFLANEAK	14	512.9	1535.7	3	54		1535.78	512.923	1535.75	R	G	22.2383
IPI00219525	53628	Gene_Symbol=PGD 6-phosphogluconate dehydrogenase, decarboxylating	VDDFLANEAK	10	561.22	1120.44	2	60		1120.54	561.258	1120.5	K	G	33.5935
IPI00219525	53628	Gene_Symbol=PGD 6-phosphogluconate dehydrogenase, decarboxylating	WTAISALEYGVPVTLIGEAVFAR	23	821.75	2462.24	3	63		2462.32	821.8	2462.38	K	C	23.5722
IPI00219525	53628	Gene_Symbol=PGD 6-phosphogluconate dehydrogenase, decarboxylating	YGPSLMPGGNK	11	560.73	1119.46	2	47		1119.54	560.768	1119.52	R	E	15.7975
IPI00169383	44992	Gene_Symbol=PGK1 Phosphoglycerate kinase 1	AEPAKIEAFR	10	566.29	1130.57	2	63		1130.61	566.327	1130.64	K	A	25.2614
IPI00169383	44992	Gene_Symbol=PGK1 Phosphoglycerate kinase 1	AHSSMVGVNLPQK	13	692.33	1382.65	2	43	1Met(ox)	1382.7	692.374	1382.73	R	A	24.5021
IPI00169383	44992	Gene_Symbol=PGK1 Phosphoglycerate kinase 1	ALESPERPFLAILGGAK	17	884.92	1767.84	2	75		1767.99	884.973	1767.93	K	V	33.4823
IPI00169383	44992	Gene_Symbol=PGK1 Phosphoglycerate kinase 1	ALESPERPFLAILGGAK	17	590.31	1767.91	3	52		1767.99	590.335	1767.98	K	V	4.61622
IPI00169383	44992	Gene_Symbol=PGK1 Phosphoglycerate kinase 1	FHVEEEGKGK	10	387.16	1158.47	3	43		1158.57	387.191	1158.55	R	D	16.7522
IPI00169383	44992	Gene_Symbol=PGK1 Phosphoglycerate kinase 1	ITLPVDFVTADK	12	659.81	1317.61	2	54		1317.72	659.853	1317.69	K	F	21.9917
IPI00169383	44992	Gene_Symbol=PGK1 Phosphoglycerate kinase 1	ITLPVDFVTADKFDENAK	18	1011.96	2021.92	2	71		2022.03	1012.02	2022.02	K	T	3.97236
IPI00169383	44992	Gene_Symbol=PGK1 Phosphoglycerate kinase 1	ITLPVDFVTADKFDENAK	18	674.92	2021.76	3	57		2022.03	674.957	2021.85	K	T	88.8531
IPI00169383	44992	Gene_Symbol=PGK1 Phosphoglycerate kinase 1	KYAEAVTR	8	469.23	936.46	2	50		936.5	469.264	936.514	K	A	15.241
IPI00169383	44992	Gene_Symbol=PGK1 Phosphoglycerate kinase 1	LGDVYVNDAFGTAHR	15	545.53	1633.57	3	83		1633.78	545.568	1633.68	K	A	60.3095
IPI00169383	44992	Gene_Symbol=PGK1 Phosphoglycerate kinase 1	LTLDKLDVK	9	522.74	1043.48	2	49		1043.62	522.777	1043.54	K	G	77.6379
IPI00169383	44992	Gene_Symbol=PGK1 Phosphoglycerate kinase 1	SLSNKLTLDKLDVK	14	539.27	1614.8	3	51	1N-ac	1614.92	539.305	1614.89	M	G	16.3544
IPI00169383	44992	Gene_Symbol=PGK1 Phosphoglycerate kinase 1	VADKIQLINNMLDK	14	538.93	1613.79	3	51		1613.88	538.967	1613.88	K	V	0.370231
IPI00169383	44992	Gene_Symbol=PGK1 Phosphoglycerate kinase 1	VLNNMEIGTSLFDEEGAK	18	983.86	1965.71	2	117		1965.94	983.917	1965.82	K	I	61.2947
IPI00169383	44992	Gene_Symbol=PGK1 Phosphoglycerate kinase 1	VLNNMEIGTSLFDEEGAK	18	991.88	1981.76	2	104	1Met(ox)	1981.93	991.939	1981.86	K	I	33.6994
IPI00169383	44992	Gene_Symbol=PGK1 Phosphoglycerate kinase 1	VSHVSTGGGASLELLEGK	18	580.94	1739.81	3	57		1739.91	580.978	1739.91	K	V	1.01903
IPI00169383	44992	Gene_Symbol=PGK1 Phosphoglycerate kinase 1	VSHVSTGGGASLELLEGK	18	870.91	1739.81	2	49		1739.91	870.962	1739.91	K	V	0.245743
IPI00169383	44992	Gene_Symbol=PGK1 Phosphoglycerate kinase 1	WNTEDKVSHVSTGGGASLELLEGK	24	838.7	2513.09	3	64		2513.24	838.751	2513.23	K	V	3.93406
IPI00169383	44992	Gene_Symbol=PGK1 Phosphoglycerate kinase 1	YAEAVTR	7	405.19	808.37	2	48		808.41	405.222	808.429	K	A	23.0643
IPI00169383	44992	Gene_Symbol=PGK1 Phosphoglycerate kinase 1	YSLEPVAVELK	11	624.3	1246.6	2	41		1246.68	624.344	1246.67	K	S	4.85889
IPI00219526	61701	Gene_Symbol=PGM1 Isoform 1 of Phosphoglucomutase-1	DLEALMFDR	9	555.25	1108.5	2	52		1108.52	555.276	1108.54	K	S	16.2579
IPI00219526	61701	Gene_Symbol=PGM1 Isoform 1 of Phosphoglucomutase-1	LSGTGSAGATIR	12	545.78	1089.55	2	58		1089.58	545.806	1089.6	R	L	16.0126
IPI00219526	61701	Gene_Symbol=PGM1 Isoform 1 of Phosphoglucomutase-1	QEATLVVGGDGR	12	601.3	1200.59	2	55		1200.61	601.328	1200.64	R	F	25.6696
IPI00017334	29844	Gene_Symbol=PHB Prohibitin	DLQNVNITLR	10	593.31	1184.61	2	55		1184.65	593.344	1184.67	K	I	20.0035
IPI00017334	29844	Gene_Symbol=PHB Prohibitin	VLPSITTEILK	11	607.33	1212.66	2	47		1212.73	607.365	1212.71	R	S	12.6645
IPI00027252	33276	Gene_Symbol=PHB2 Prohibitin-2	IGGVQQDTILAEGLHFR	17	618.63	1852.88	3	40		1852.98	618.665	1852.97	R	I	3.72172
IPI00027252	33276	Gene_Symbol=PHB2 Prohibitin-2	LLLGAGAVAYGVR	13	630.36	1258.71	2	42		1258.74	630.395	1258.78	K	E	28.753
IPI00027252	33276	Gene_Symbol=PHB2 Prohibitin-2	VLPSIVNEVLK	11	605.85	1209.69	2	44		1209.73	605.885	1209.75	R	S	20.287
IPI00220644	58547	Gene_Symbol=PKM2 Isoform M1 of Pyruvate kinase isozymes M1/M2	GADFLVTEVENGGSLGSK	18	890.4	1778.8	2	88		1778.87	890.434	1778.85	K	K	8.9011
IPI00220644	58547	Gene_Symbol=PKM2 Isoform M1 of Pyruvate kinase isozymes M1/M2	GDLGIEIPAEK	11	571.27	1140.53	2	46		1140.6	571.298	1140.58	R	V	15.6513
IPI00220644	58547	Gene_Symbol=PKM2 Isoform M1 of Pyruvate kinase isozymes M1/M2	GDYPLEAVR	9	510.24	1018.47	2	39		1018.51	510.279	1018.54	K	M	33.2979
IPI00220644	58547	Gene_Symbol=PKM2 Isoform M1 of Pyruvate kinase isozymes M1/M2	GVNLPGAAVDLPAVSEK	17	818.87	1635.74	2	52		1635.88	818.923	1635.83	K	D	29.9231
IPI00220644	58547	Gene_Symbol=PKM2 Isoform M1 of Pyruvate kinase isozymes M1/M2	IYVDDGLISLQVK	13	731.88	1461.76	2	85		1461.81	731.911	1461.81	K	Q	1.23375
IPI00220644	58547	Gene_Symbol=PKM2 Isoform M1 of Pyruvate kinase isozymes M1/M2	KGVNLPGAAVDLPAVSEK	18	588.96	1763.87	3	39		1763.98	588.995	1763.96	K	D	9.2159
IPI00220644	58547	Gene_Symbol=PKM2 Isoform M1 of Pyruvate kinase isozymes M1/M2	KLFEELVR	8	517.29	1032.58	2	42		1032.6	517.315	1032.62	R	A	15.2204
IPI00479186	58480	Gene_Symbol=PKM2 Isoform M2 of Pyruvate kinase isozymes M1/M2	APIIAVTR	8	420.75	839.5	2	45		839.52	420.772	839.53	R	N	11.7364
IPI00479186	58480	Gene_Symbol=PKM2 Isoform M2 of Pyruvate kinase isozymes M1/M2	FGVEQDVDMVFASFIR	16	938.42	1874.83	2	61	1Met(ox)	1874.89	938.481	1874.95	K	K	30.3481
IPI00479186	58480	Gene_Symbol=PKM2 Isoform M2 of Pyruvate kinase isozymes M1/M2	GADFLVTEVENGGSLGSK	18	890.39	1778.77	2	84		1778.87	890.446	1778.88	K	K	3.80103
IPI00479186	58480	Gene_Symbol=PKM2 Isoform M2 of Pyruvate kinase isozymes M1/M2	GADFLVTEVENGGSLGSKK	19	636.63	1906.89	3	52		1906.96	636.659	1906.95	K	G	2.91165
IPI00479186	58480	Gene_Symbol=PKM2 Isoform M2 of Pyruvate kinase isozymes M1/M2	GDLGIEIPAEK	11	571.23	1140.45	2	53		1140.6	571.257	1140.5	R	V	88.5562
IPI00479186	58480	Gene_Symbol=PKM2 Isoform M2 of Pyruvate kinase isozymes M1/M2	GDYPLEAVR	9	510.24	1018.47	2	58		1018.51	510.265	1018.52	K	M	5.19227
IPI00479186	58480	Gene_Symbol=PKM2 Isoform M2 of Pyruvate kinase isozymes M1/M2	GVNLPGAAVDLPAVSEK	17	818.9	1635.79	2	57		1635.88	818.952	1635.89	K	D	5.22157
IPI00479186	58480	Gene_Symbol=PKM2 Isoform M2 of Pyruvate kinase isozymes M1/M2	ITLDNAYMEK	10	599.27	1196.54	2	39		1196.57	599.298	1196.58	K	C	8.9388
IPI00479186	58480	Gene_Symbol=PKM2 Isoform M2 of Pyruvate kinase isozymes M1/M2	IYVDDGLISLQVK	13	731.82	1461.63	2	100		1461.81	731.87	1461.72	K	Q	58.4586
IPI00479186	58480	Gene_Symbol=PKM2 Isoform M2 of Pyruvate kinase isozymes M1/M2	KGVNLPGAAVDLPAVSEK	18	588.97	1763.89	3	43		1763.98	589.007	1764	K	D	11.3336
IPI00479186	58480	Gene_Symbol=PKM2 Isoform M2 of Pyruvate kinase isozymes M1/M2	LAPITSDPTEATAVGAVEASFK	22	1088.03	2174.06	2	65		2174.11	1088.07	2174.13	R	C	9.375
IPI00479186	58480	Gene_Symbol=PKM2 Isoform M2 of Pyruvate kinase isozymes M1/M2	LAPITSDPTEATAVGAVEASFK	22	725.68	2174.04	3	47		2174.11	725.726	2174.16	R	C	21.4964
IPI00479186	58480	Gene_Symbol=PKM2 Isoform M2 of Pyruvate kinase isozymes M1/M2	LDIDSPPITAR	11	599.3	1196.59	2	54		1196.64	599.339	1196.66	R	N	19.4653
IPI00479186	58480	Gene_Symbol=PKM2 Isoform M2 of Pyruvate kinase isozymes M1/M2	RFDEILEASDGIMVAR	16	607.93	1820.77	3	58		1820.91	607.973	1820.9	R	G	7.29909
IPI00479186	58480	Gene_Symbol=PKM2 Isoform M2 of Pyruvate kinase isozymes M1/M2	SVETLKEMIK	10	589.31	1176.62	2	52		1176.64	589.337	1176.66	R	S	17.0748
IPI00479186	58480	Gene_Symbol=PKM2 Isoform M2 of Pyruvate kinase isozymes M1/M2	TATESFASDPILYRPVAVALDTK	23	822.39	2464.16	3	47		2464.28	822.442	2464.3	R	G	9.50163
IPI00479186	58480	Gene_Symbol=PKM2 Isoform M2 of Pyruvate kinase isozymes M1/M2	VNFAMNVGK	9	498.23	994.46	2	39	1Met(ox)	994.49	498.255	994.495	R	A	4.58417
IPI00016255	63504	Gene_Symbol=PLBD1 Putative phospholipase B-like 1	LGLDYSYDLAPR	12	691.81	1381.61	2	108		1381.69	691.854	1381.69	K	A	2.77435
IPI00016255	63504	Gene_Symbol=PLBD1 Putative phospholipase B-like 1	QVIPETLLSWQR	12	735.37	1468.73	2	48		1468.8	735.416	1468.82	K	V	12.0243
IPI00016255	63504	Gene_Symbol=PLBD1 Putative phospholipase B-like 1	TTGWGILEIR	10	573.3	1144.59	2	84		1144.62	573.329	1144.64	K	A	20.3269
IPI00016255	63504	Gene_Symbol=PLBD1 Putative phospholipase B-like 1	VANMMADSGKR	11	590.26	1178.52	2	70		1178.55	590.295	1178.58	R	W	21.8142
IPI00419585	18233	Gene_Symbol=PPIA;LOC654188;PPIAL3 Peptidyl-prolyl cis-trans isomerase A	EGMNIVEAMER	11	639.77	1277.53	2	51		1277.57	639.784	1277.55	K	F	12.5376
IPI00419585	18233	Gene_Symbol=PPIA;LOC654188;PPIAL3 Peptidyl-prolyl cis-trans isomerase A	FEDENFILK	9	577.76	1153.51	2	43		1153.57	577.775	1153.54	K	H	30.043
IPI00419585	18233	Gene_Symbol=PPIA;LOC654188;PPIAL3 Peptidyl-prolyl cis-trans isomerase A	SIYGEKFEDENFILK	15	916.44	1830.88	2	61		1830.9	916.451	1830.89	K	H	6.60311
IPI00419585	18233	Gene_Symbol=PPIA;LOC654188;PPIAL3 Peptidyl-prolyl cis-trans isomerase A	VKEGMNIVEAMER	13	502.57	1504.69	3	59		1504.74	502.586	1504.74	K	F	2.99708
IPI00419585	18233	Gene_Symbol=PPIA;LOC654188;PPIAL3 Peptidyl-prolyl cis-trans isomerase A	VNPTVFFDIAVDGEPLGR	18	973.51	1945.02	2	74		1944.99	973.521	1945.03	M	V	18.8473
IPI00419585	18233	Gene_Symbol=PPIA;LOC654188;PPIAL3 Peptidyl-prolyl cis-trans isomerase A	VSFELFADK	9	528.25	1054.5	2	50		1054.53	528.282	1054.55	R	V	18.3166
IPI00419585	18233	Gene_Symbol=PPIA;LOC654188;PPIAL3 Peptidyl-prolyl cis-trans isomerase A	VSFELFADKVPK	12	690.31	1378.62	2	59		1378.75	690.324	1378.63	R	T	84.9515
IPI00419585	18233	Gene_Symbol=PPIA;LOC654188;PPIAL3 Peptidyl-prolyl cis-trans isomerase A	VSFELFADKVPK	12	460.55	1378.65	3	42		1378.75	460.58	1378.72	R	T	23.8377
IPI00024919	28023	Gene_Symbol=PRDX3 Thioredoxin-dependent peroxide reductase, mitochondrial precursor	DYGVLLEGSGLALR	14	731.88	1461.75	2	73		1461.78	731.893	1461.77	R	G	5.49956
IPI00024919	28023	Gene_Symbol=PRDX3 Thioredoxin-dependent peroxide reductase, mitochondrial precursor	HLSVNDLPVGR	11	603.82	1205.63	2	60		1205.65	603.835	1205.65	K	S	3.95749
IPI00024915	22303	Gene_Symbol=PRDX5 Isoform Mitochondrial of Peroxiredoxin-5, mitochondrial precursor	ETDLLLDDSLVSIFGNR	17	953.99	1905.98	2	84		1905.97	954.001	1905.99	K	R	8.9646
IPI00024915	22303	Gene_Symbol=PRDX5 Isoform Mitochondrial of Peroxiredoxin-5, mitochondrial precursor	FSMVVQDGIVK	11	611.79	1221.58	2	56		1221.64	611.805	1221.59	R	A	37.1661
IPI00024915	22303	Gene_Symbol=PRDX5 Isoform Mitochondrial of Peroxiredoxin-5, mitochondrial precursor	LLADPTGAFGK	11	545.26	1088.51	2	70		1088.59	545.275	1088.54	R	E	49.5535
IPI00024915	22303	Gene_Symbol=PRDX5 Isoform Mitochondrial of Peroxiredoxin-5, mitochondrial precursor	THLPGFVEQAEALK	14	513.93	1538.77	3	52		1538.81	513.946	1538.82	K	A	3.32478
IPI00024915	22303	Gene_Symbol=PRDX5 Isoform Mitochondrial of Peroxiredoxin-5, mitochondrial precursor	VNLAELFK	8	467.26	932.51	2	43		932.53	467.276	932.538	K	G	8.33044
IPI00220301	25135	Gene_Symbol=PRDX6 Peroxiredoxin-6	LPFPIIDDR	9	543.27	1084.53	2	64		1084.59	543.298	1084.58	K	N	8.08467
IPI00220301	25135	Gene_Symbol=PRDX6 Peroxiredoxin-6	LSILYPATTGR	11	596.32	1190.64	2	42		1190.67	596.35	1190.68	K	N	12.4523
IPI00220301	25135	Gene_Symbol=PRDX6 Peroxiredoxin-6	PGGLLLGDVAPNFEANTTVGR	21	700.01	2097.02	3	87		2097.09	700.043	2097.11	M	I	8.47861
IPI00329236	78645	Gene_Symbol=PRKCD Protein kinase C delta type	AEFWLDLQPQAK	12	723.36	1444.72	2	44		1444.74	723.384	1444.75	K	V	9.21073
IPI00329236	78645	Gene_Symbol=PRKCD Protein kinase C delta type	VIQIVLMR	8	486.29	970.58	2	58		970.6	486.311	970.607	R	A	7.63292
IPI00027409	28253	Gene_Symbol=PRTN3 Myeloblastin precursor	LVNVVLGAHNVR	12	645.85	1289.7	2	74		1289.76	645.892	1289.77	R	T	7.55376
IPI00027409	28253	Gene_Symbol=PRTN3 Myeloblastin precursor	LVNVVLGAHNVR	12	430.9	1289.7	3	54		1289.76	430.917	1289.73	R	T	24.9275
IPI00027409	28253	Gene_Symbol=PRTN3 Myeloblastin precursor	TQEPTQQHFSVAQVFLNNYDAENK	24	936.74	2807.22	3	39		2807.32	936.781	2807.32	R	L	0.657185
IPI00027409	28253	Gene_Symbol=PRTN3 Myeloblastin precursor	VALYVDWIR	9	567.8	1133.6	2	53		1133.62	567.827	1133.64	R	S	16.5703
IPI00291922	26568	Gene_Symbol=PSMA5 Proteasome subunit alpha type-5	LFQVEYAIEAIK	12	712.37	1422.74	2	61		1422.78	712.404	1422.79	R	L	8.92002
IPI00291922	26568	Gene_Symbol=PSMA5 Proteasome subunit alpha type-5	PFGVALLFGGVDEK	14	724.88	1447.76	2	53		1447.77	724.914	1447.81	R	G	30.0732
IPI00000783	30683	Gene_Symbol=PSMB8 Isoform 1 of Proteasome subunit beta type-8 precursor	ASAGSYISALR	11	548.29	1094.57	2	56		1094.57	548.305	1094.6	R	V	23.7445
IPI00000783	30683	Gene_Symbol=PSMB8 Isoform 1 of Proteasome subunit beta type-8 precursor	VESTDVSDLLHQYR	14	554.59	1660.77	3	49		1660.81	554.605	1660.79	K	E	9.76772
IPI00645319	143810	Gene_Symbol=PTPRC protein tyrosine phosphatase, receptor type, C isoform 3 precursor	ELISMIQVVK	10	580.31	1158.62	2	55		1158.67	580.347	1158.68	K	Q	8.04683
IPI00645319	143810	Gene_Symbol=PTPRC protein tyrosine phosphatase, receptor type, C isoform 3 precursor	LFLAEFQSIPR	11	660.84	1319.67	2	78		1319.72	660.87	1319.73	R	V	4.18364
IPI00645319	143810	Gene_Symbol=PTPRC protein tyrosine phosphatase, receptor type, C isoform 3 precursor	TLILDVPPGVEK	12	640.84	1279.68	2	44		1279.74	640.877	1279.74	K	F	0.52829
IPI00290328	152981	Gene_Symbol=PTPRJ Receptor-type tyrosine-protein phosphatase eta precursor	GASDTYVTYLIR	12	679.81	1357.61	2	66		1357.69	679.857	1357.7	K	T	6.56775
IPI00290328	152981	Gene_Symbol=PTPRJ Receptor-type tyrosine-protein phosphatase eta precursor	GLIDGAESYVSFSR	14	750.83	1499.65	2	72		1499.73	750.881	1499.75	K	Y	11.0697
IPI00290328	152981	Gene_Symbol=PTPRJ Receptor-type tyrosine-protein phosphatase eta precursor	VLLESIGSHEELTQDSR	17	638.27	1911.8	3	61		1911.95	638.314	1911.92	R	L	14.8365
IPI00001699	21671	Gene_Symbol=PYCARD Isoform 1 of Apoptosis-associated speck-like protein containing a CA	DLLLQALR	8	471.3	940.59	2	52		940.57	471.324	940.634	K	E	67.9049
IPI00001699	21671	Gene_Symbol=PYCARD Isoform 1 of Apoptosis-associated speck-like protein containing a CA	ESQSYLVEDLER	12	734.33	1466.66	2	66		1466.69	734.348	1466.68	R	S	6.00677
IPI00783313	97493	Gene_Symbol=PYGL Glycogen phosphorylase, liver form	APNDFNLR	8	473.72	945.43	2	53		945.47	473.751	945.488	R	D	19.1074
IPI00783313	97493	Gene_Symbol=PYGL Glycogen phosphorylase, liver form	DFNVGDYIQAVLDR	14	812.87	1623.74	2	59		1623.79	812.924	1623.83	R	N	26.6749
IPI00783313	97493	Gene_Symbol=PYGL Glycogen phosphorylase, liver form	FSQFLETEYK	10	646.28	1290.55	2	44		1290.61	646.325	1290.64	K	V	19.5946
IPI00783313	97493	Gene_Symbol=PYGL Glycogen phosphorylase, liver form	GIVGVENVAELK	12	614.29	1226.58	2	76		1226.69	614.334	1226.65	R	K	30.1116
IPI00783313	97493	Gene_Symbol=PYGL Glycogen phosphorylase, liver form	INPSSMFDVQVK	12	682.81	1363.61	2	66		1363.68	682.857	1363.7	K	R	13.9965
IPI00783313	97493	Gene_Symbol=PYGL Glycogen phosphorylase, liver form	LVIDQIDNGFFSPK	14	796.87	1591.74	2	96		1591.82	796.923	1591.83	K	Q	7.27671
IPI00783313	97493	Gene_Symbol=PYGL Glycogen phosphorylase, liver form	NLAENISR	8	458.73	915.46	2	50		915.48	458.756	915.498	R	V	19.5636
IPI00783313	97493	Gene_Symbol=PYGL Glycogen phosphorylase, liver form	TFAYTNHTVLPEALER	16	621.27	1860.82	3	41		1860.94	621.314	1860.92	K	W	10.471
IPI00783313	97493	Gene_Symbol=PYGL Glycogen phosphorylase, liver form	VIPATDLSEQISTAGTEASGTGNMK	25	832.02	2493.04	3	59	1Met(ox)	2493.19	832.075	2493.2	K	F	5.24622
IPI00783313	97493	Gene_Symbol=PYGL Glycogen phosphorylase, liver form	VLYPNDNFFEGK	12	721.83	1441.65	2	53		1441.69	721.861	1441.71	R	E	12.3591
IPI00003919	40967	Gene_Symbol=QPCT Glutaminyl-peptide cyclotransferase precursor	MASTPHPPGAR	11	569.26	1136.51	2	47	1Met(ox)	1136.54	569.295	1136.57	K	G	30.4338
IPI00003919	40967	Gene_Symbol=QPCT Glutaminyl-peptide cyclotransferase precursor	SFSNIISTLNPTAK	14	746.86	1491.72	2	53		1491.79	746.899	1491.78	R	R	3.98121
IPI00016513	22759	Gene_Symbol=RAB10 Ras-related protein Rab-10	AFLTLAEDILR	11	631.33	1260.66	2	78		1260.71	631.37	1260.73	K	K	12.2028
IPI00016513	22759	Gene_Symbol=RAB10 Ras-related protein Rab-10	LLLIGDSGVGK	11	536.29	1070.57	2	60		1070.63	536.318	1070.62	K	T	8.63191
IPI00016513	22759	Gene_Symbol=RAB10 Ras-related protein Rab-10	LQIWDTAGQER	11	658.81	1315.62	2	56		1315.65	658.842	1315.67	K	F	14.4883
IPI00020436	24590	Gene_Symbol=RAB11B Ras-related protein Rab-11B	AQIWDTAGQER	11	637.8	1273.59	2	63		1273.61	637.831	1273.65	K	Y	29.552
IPI00020436	24590	Gene_Symbol=RAB11B Ras-related protein Rab-11B	GAVGALLVYDIAK	13	645.37	1288.73	2	65		1288.74	645.384	1288.75	R	H	10.7543
IPI00020436	24590	Gene_Symbol=RAB11B Ras-related protein Rab-11B	GTRDDEYDYLFK	12	782.34	1562.67	2	53	1N-ac	1562.69	782.376	1562.74	M	V	30.3535
IPI00020436	24590	Gene_Symbol=RAB11B Ras-related protein Rab-11B	HLTYENVER	9	580.78	1159.55	2	61		1159.56	580.809	1159.6	K	W	37.7501
IPI00020436	24590	Gene_Symbol=RAB11B Ras-related protein Rab-11B	STIGVEFATR	10	540.78	1079.55	2	58		1079.56	540.808	1079.6	K	S	38.0365
IPI00020436	24590	Gene_Symbol=RAB11B Ras-related protein Rab-11B	VVLIGDSGVGK	11	522.29	1042.57	2	53		1042.6	522.317	1042.62	K	S	19.0002
IPI00008964	22331	Gene_Symbol=RAB1B Ras-related protein Rab-1B	GAHGIIVVYDVTDQESYANVK	21	760.04	2277.11	3	63		2277.13	760.053	2277.14	R	Q	3.0803
IPI00008964	22331	Gene_Symbol=RAB1B Ras-related protein Rab-1B	LLLIGDSGVGK	11	536.3	1070.6	2	58		1070.63	536.315	1070.62	K	S	12.8399
IPI00008964	22331	Gene_Symbol=RAB1B Ras-related protein Rab-1B	LQIWDTAGQER	11	658.81	1315.61	2	62		1315.65	658.824	1315.63	K	F	12.4923
IPI00008964	22331	Gene_Symbol=RAB1B Ras-related protein Rab-1B	NATNVEQAFMTMAAEIK	17	942.95	1883.89	2	41	1Met(ox)	1883.88	942.961	1883.91	K	K	14.5065
IPI00016381	25142	Gene_Symbol=RAB27A Isoform Long of Ras-related protein Rab-27A	FITTVGIDFR	10	584.81	1167.62	2	39		1167.63	584.839	1167.66	K	E	29.1587
IPI00016381	25142	Gene_Symbol=RAB27A Isoform Long of Ras-related protein Rab-27A	FLALGDSGVGK	11	532.28	1062.56	2	51		1062.57	532.308	1062.6	K	T	28.6914
IPI00031169	23705	Gene_Symbol=RAB2A Ras-related protein Rab-2A	GAAGALLVYDITR	13	660.35	1318.69	2	85		1318.72	660.382	1318.75	R	R	22.1168
IPI00031169	23705	Gene_Symbol=RAB2A Ras-related protein Rab-2A	TASNVEEAFINTAK	14	747.86	1493.72	2	57		1493.74	747.895	1493.78	K	E	23.4956
IPI00014376	22034	Gene_Symbol=RAB31 RAB31, member RAS oncogene family variant	GSAAAVIVYDITK	13	654.36	1306.71	2	46		1306.71	654.374	1306.73	R	Q	18.1082
IPI00014376	22034	Gene_Symbol=RAB31 RAB31, member RAS oncogene family variant	NAINIEELFQGISR	14	802.42	1602.84	2	83		1602.84	802.432	1602.85	K	Q	6.49642
IPI00032808	24484	Gene_Symbol=RAB3D Ras-related protein Rab-3D	LADDLGFEFFEASAK	15	830.4	1658.79	2	57		1658.78	830.412	1658.81	R	E	17.9642
IPI00032808	24484	Gene_Symbol=RAB3D Ras-related protein Rab-3D	LLLIGNSSVGK	11	550.81	1099.61	2	49		1099.66	550.838	1099.66	K	T	1.58452
IPI00016339	23700	Gene_Symbol=RAB5C Ras-related protein Rab-5C	GVDLQENNPASR	12	650.31	1298.61	2	57		1298.62	650.342	1298.67	R	S	37.3361
IPI00016339	23700	Gene_Symbol=RAB5C Ras-related protein Rab-5C	LVLLGESAVGK	11	543.33	1084.66	2	51		1084.65	543.34	1084.66	K	S	13.7583
IPI00016339	23700	Gene_Symbol=RAB5C Ras-related protein Rab-5C	QASPNIVIALAGNK	14	698.36	1394.72	2	84		1394.79	698.393	1394.77	R	A	13.0903
IPI00016339	23700	Gene_Symbol=RAB5C Ras-related protein Rab-5C	TAMNVNEIFMAIAK	14	776.89	1551.77	2	70		1551.78	776.926	1551.84	K	K	36.7731
IPI00016342	23765	Gene_Symbol=RAB7A Ras-related protein Rab-7a	EAINVEQAFQTIAR	14	795.41	1588.82	2	70		1588.82	795.435	1588.86	K	N	22.0917
IPI00016342	23765	Gene_Symbol=RAB7A Ras-related protein Rab-7a	LVTMQIWDTAGQER	14	824.4	1646.8	2	77		1646.81	824.412	1646.81	R	F	0.0423008
IPI00016342	23765	Gene_Symbol=RAB7A Ras-related protein Rab-7a	NNIPYFETSAK	11	642.3	1282.6	2	44		1282.62	642.314	1282.61	K	E	4.73497
IPI00016342	23765	Gene_Symbol=RAB7A Ras-related protein Rab-7a	TLDSWRDEFLIQASPR	16	645.31	1932.92	3	40		1932.97	645.324	1932.95	K	D	9.93747
IPI00016342	23765	Gene_Symbol=RAB7A Ras-related protein Rab-7a	VIILGDSGVGK	11	529.28	1056.56	2	56		1056.62	529.295	1056.58	K	T	41.2568
IPI00028481	23827	Gene_Symbol=RAB8A Ras-related protein Rab-8A	ANINVENAFFTLAR	14	790.41	1578.82	2	86		1578.82	790.423	1578.83	K	D	6.76221
IPI00028481	23827	Gene_Symbol=RAB8A Ras-related protein Rab-8A	LLLIGDSGVGK	11	536.29	1070.57	2	49		1070.63	536.322	1070.63	K	T	0.133659
IPI00010270	21821	Gene_Symbol=RAC2 Ras-related C3 botulinum toxin substrate 2 precursor	GLKTVFDEAIR	11	624.85	1247.69	2	65		1247.69	624.864	1247.71	R	A	19.4838
IPI00010270	21821	Gene_Symbol=RAC2 Ras-related C3 botulinum toxin substrate 2 precursor	LAPITYPQGLALAK	14	728.39	1454.77	2	48		1454.85	728.403	1454.79	K	E	39.8409
IPI00015148	21044	Gene_Symbol=RAP1B Ras-related protein Rap-1b precursor	INVNEIFYDLVR	12	747.9	1493.79	2	85		1493.79	747.913	1493.81	K	Q	14.4661
IPI00015148	21044	Gene_Symbol=RAP1B Ras-related protein Rap-1b precursor	SALTVQFVQGIFVEK	15	833.45	1664.89	2	46		1664.91	833.488	1664.96	K	Y	30.5703
IPI00015148	21044	Gene_Symbol=RAP1B Ras-related protein Rap-1b precursor	SKINVNEIFYDLVR	14	570.62	1708.86	3	50		1708.91	570.649	1708.92	K	Q	8.5595
IPI00015148	21044	Gene_Symbol=RAP1B Ras-related protein Rap-1b precursor	YDPTIEDSYR	10	629.78	1257.55	2	50		1257.55	629.811	1257.61	K	K	45.4011
IPI00478231	22102	Gene_Symbol=RHOA Transforming protein RhoA precursor	DGVREVFEMATR	12	470.55	1408.64	3	50		1408.68	470.566	1408.68	K	A	2.45317
IPI00478231	22102	Gene_Symbol=RHOA Transforming protein RhoA precursor	QVELALWDTAGQEDYDR	17	1004.96	2007.91	2	56		2007.92	1004.97	2007.93	K	L	2.97205
IPI00017342	21759	Gene_Symbol=RHOG Rho-related GTP-binding protein RhoG precursor	TVNLNLWDTAGQEEYDR	17	1012.47	2022.94	2	63		2022.93	1012.48	2022.95	R	L	7.81185
IPI00017342	21759	Gene_Symbol=RHOG Rho-related GTP-binding protein RhoG precursor	TVNLNLWDTAGQEEYDRLR	19	765.03	2292.07	3	42		2292.11	765.043	2292.11	R	T	1.37429
IPI00019449	18864	Gene_Symbol=RNASE2 Non-secretory ribonuclease precursor	DPPQYPVVPVHLDR	14	544.59	1630.76	3	47		1630.85	544.618	1630.83	R	I	11.0486
IPI00019449	18864	Gene_Symbol=RNASE2 Non-secretory ribonuclease precursor	RDPPQYPVVPVHLDR	15	596.64	1786.91	3	48		1786.95	596.655	1786.94	R	I	4.25676
IPI00414896	30100	Gene_Symbol=RNASET2 Isoform 1 of Ribonuclease T2 precursor	ELDLNSVLLK	10	572.31	1142.61	2	54		1142.65	572.343	1142.67	R	L	19.501
IPI00414896	30100	Gene_Symbol=RNASET2 Isoform 1 of Ribonuclease T2 precursor	LGIKPSINYYQVADFK	16	619.32	1854.96	3	41		1854.99	619.35	1855.03	K	D	21.3359
IPI00550069	51797	Gene_Symbol=RNH1 Ribonuclease inhibitor	ELSLAGNELGDEGAR	15	765.84	1529.67	2	71		1529.73	765.887	1529.76	K	L	19.8329
IPI00550069	51797	Gene_Symbol=RNH1 Ribonuclease inhibitor	VNPALAELNLR	11	605.28	1208.55	2	59		1208.69	605.319	1208.62	R	S	55.7204
IPI00642211	74205	Gene_Symbol=RNPEP Aminopeptidase B	GLSGTAVLDLR	11	551.29	1100.58	2	80		1100.62	551.318	1100.62	R	C	1.26815
IPI00642211	74205	Gene_Symbol=RNPEP Aminopeptidase B	TYQLVYFLDK	10	645.31	1288.62	2	62		1288.67	645.355	1288.7	K	I	20.0127
IPI00032313	11953	Gene_Symbol=S100A4 Protein S100-A4	RTDEAAFQK	9	533.26	1064.51	2	47		1064.53	533.283	1064.55	K	L	19.6167
IPI00032313	11953	Gene_Symbol=S100A4 Protein S100-A4	SELKELLTR	9	544.8	1087.59	2	48		1087.62	544.822	1087.63	K	E	9.49435
IPI00007047	10886	Gene_Symbol=S100A8 Protein S100-A8	ALNSIIDVYHK	11	424.86	1271.57	3	75		1271.69	424.892	1271.66	K	Y	27.0813
IPI00007047	10886	Gene_Symbol=S100A8 Protein S100-A8	ALNSIIDVYHK	11	636.82	1271.63	2	75		1271.69	636.86	1271.71	K	Y	12.5504
IPI00007047	10886	Gene_Symbol=S100A8 Protein S100-A8	GNFHAVYR	8	482.21	962.42	2	45		962.47	482.236	962.457	K	D	13.4098
IPI00007047	10886	Gene_Symbol=S100A8 Protein S100-A8	GNFHAVYRDDLK	12	717.84	1433.68	2	42		1433.71	717.878	1433.74	K	K	22.3785
IPI00007047	10886	Gene_Symbol=S100A8 Protein S100-A8	GNFHAVYRDDLKK	13	781.85	1561.69	2	48		1561.8	781.867	1561.72	K	L	51.9278
IPI00007047	10886	Gene_Symbol=S100A8 Protein S100-A8	LLETECPQYIR	11	711.86	1421.72	2	71		1421.69	711.867	1421.72	K	K	20.6259
IPI00007047	10886	Gene_Symbol=S100A8 Protein S100-A8	MLTELEKALNSIIDVYHK	18	711.69	2132.06	3	39	1Met(ox)	2132.12	711.724	2132.15	-	Y	13.5863
IPI00027462	13292	Gene_Symbol=S100A9 Protein S100-A9	KDLQNFLK	8	503.22	1004.44	2	48		1004.57	503.243	1004.47	R	K	97.2251
IPI00027462	13292	Gene_Symbol=S100A9 Protein S100-A9	KDLQNFLKK	9	567.29	1132.57	2	47		1132.66	567.312	1132.61	R	E	44.6525
IPI00027462	13292	Gene_Symbol=S100A9 Protein S100-A9	KDLQNFLKK	9	378.53	1132.6	3	41		1132.66	378.556	1132.65	R	E	11.0254
IPI00027462	13292	Gene_Symbol=S100A9 Protein S100-A9	LGHPDTLNQGEFK	13	728.34	1454.68	2	65		1454.72	728.349	1454.68	K	E	25.0782
IPI00027462	13292	Gene_Symbol=S100A9 Protein S100-A9	LGHPDTLNQGEFK	13	485.87	1454.61	3	39		1454.72	485.903	1454.69	K	E	21.993
IPI00027462	13292	Gene_Symbol=S100A9 Protein S100-A9	LGHPDTLNQGEFKELVR	17	651.64	1951.92	3	61		1952.01	651.672	1951.99	K	K	8.77895
IPI00027462	13292	Gene_Symbol=S100A9 Protein S100-A9	LGHPDTLNQGEFKELVR	17	488.97	1951.89	4	47		1952.01	488.991	1951.93	K	K	38.4474
IPI00027462	13292	Gene_Symbol=S100A9 Protein S100-A9	LTWASHEK	8	486.24	970.48	2	44		970.49	486.256	970.497	R	M	7.57539
IPI00027462	13292	Gene_Symbol=S100A9 Protein S100-A9	NIETIINTFHQYSVK	15	903.96	1805.92	2	77		1805.93	903.963	1805.91	R	L	10.0609
IPI00027462	13292	Gene_Symbol=S100A9 Protein S100-A9	QLSFEEFIMLMAR	13	807.89	1613.77	2	46		1613.79	807.939	1613.86	K	L	45.876
IPI00027462	13292	Gene_Symbol=S100A9 Protein S100-A9	VIEHIMEDLDTNADK	15	871.85	1741.69	2	108		1741.82	871.889	1741.76	K	Q	32.4379
IPI00017526	10451	Gene_Symbol=S100P Protein S100-P	ELPGFLQSGK	10	538.29	1074.57	2	39		1074.57	538.305	1074.6	K	D	24.3907
IPI00017526	10451	Gene_Symbol=S100P Protein S100-P	YSGSEGSTQTLTK	13	679.82	1357.63	2	88		1357.64	679.827	1357.64	R	G	0.285883
IPI00017526	10451	Gene_Symbol=S100P Protein S100-P	YSGSEGSTQTLTKGELK	17	595.95	1784.83	3	60		1784.88	595.959	1784.85	R	V	14.1399
IPI00553177	46881	Gene_Symbol=SERPINA1 Isoform 1 of Alpha-1-antitrypsin precursor	ITPNLAEFAFSLYR	14	821.41	1640.81	2	62		1640.86	821.46	1640.91	K	Q	27.5602
IPI00553177	46881	Gene_Symbol=SERPINA1 Isoform 1 of Alpha-1-antitrypsin precursor	LSITGTYDLK	10	555.78	1109.55	2	70		1109.6	555.818	1109.62	K	S	19.718
IPI00553177	46881	Gene_Symbol=SERPINA1 Isoform 1 of Alpha-1-antitrypsin precursor	SVLGQLGITK	10	508.25	1014.5	2	50		1014.61	508.286	1014.56	K	V	51.5447
IPI00027444	42831	Gene_Symbol=SERPINB1 Leukocyte elastase inhibitor	ADLSGMSGAR	10	482.71	963.42	2	53		963.44	482.742	963.47	K	D	31.1108
IPI00027444	42831	Gene_Symbol=SERPINB1 Leukocyte elastase inhibitor	EATTNAPFR	9	503.72	1005.44	2	64		1005.49	503.753	1005.49	K	L	0.478173
IPI00027444	42831	Gene_Symbol=SERPINB1 Leukocyte elastase inhibitor	FAYGYIEDLK	10	609.79	1217.57	2	90		1217.6	609.818	1217.62	K	C	17.5221
IPI00027444	42831	Gene_Symbol=SERPINB1 Leukocyte elastase inhibitor	FKLEESYTLNSDLAR	15	893.42	1784.83	2	120		1784.89	893.473	1784.93	R	L	23.2064
IPI00027444	42831	Gene_Symbol=SERPINB1 Leukocyte elastase inhibitor	FKLEESYTLNSDLAR	15	595.93	1784.77	3	67		1784.89	595.97	1784.89	R	L	1.05823
IPI00027444	42831	Gene_Symbol=SERPINB1 Leukocyte elastase inhibitor	FQSLNADINKR	11	653.32	1304.63	2	75		1304.68	653.37	1304.73	R	G	35.1358
IPI00027444	42831	Gene_Symbol=SERPINB1 Leukocyte elastase inhibitor	FQSLNADINKR	11	435.88	1304.62	3	47		1304.68	435.906	1304.7	R	G	11.9373
IPI00027444	42831	Gene_Symbol=SERPINB1 Leukocyte elastase inhibitor	GQTEGKIPELLASGMVDNMTK	21	740.35	2218.04	3	79		2218.1	740.382	2218.12	K	L	10.7737
IPI00027444	42831	Gene_Symbol=SERPINB1 Leukocyte elastase inhibitor	GQTEGKIPELLASGMVDNMTK	21	745.67	2234.01	3	71	1Met(ox)	2234.09	745.71	2234.11	K	L	7.84354
IPI00027444	42831	Gene_Symbol=SERPINB1 Leukocyte elastase inhibitor	GQTEGKIPELLASGMVDNMTK	21	751	2250	3	62	2Met(ox)	2250.09	751.039	2250.1	K	L	2.85433
IPI00027444	42831	Gene_Symbol=SERPINB1 Leukocyte elastase inhibitor	IEEQLTLEK	9	551.78	1101.55	2	64		1101.59	551.816	1101.62	K	L	24.6121
IPI00027444	42831	Gene_Symbol=SERPINB1 Leukocyte elastase inhibitor	IPELLASGMVDNMTK	15	809.88	1617.75	2	87		1617.81	809.922	1617.83	K	L	11.6656
IPI00027444	42831	Gene_Symbol=SERPINB1 Leukocyte elastase inhibitor	KIEEQLTLEK	10	615.82	1229.63	2	64		1229.69	615.869	1229.72	K	L	26.8316
IPI00027444	42831	Gene_Symbol=SERPINB1 Leukocyte elastase inhibitor	LEESYTLNSDLAR	13	755.84	1509.67	2	85		1509.73	755.894	1509.77	K	L	28.8945
IPI00027444	42831	Gene_Symbol=SERPINB1 Leukocyte elastase inhibitor	LGVQDLFNSSK	11	604.28	1206.55	2	70		1206.62	604.316	1206.62	R	A	2.60151
IPI00027444	42831	Gene_Symbol=SERPINB1 Leukocyte elastase inhibitor	LHEWTKPENLDFIEVNVSLPR	21	846.07	2535.21	3	63		2535.31	846.127	2535.36	K	F	20.0006
IPI00027444	42831	Gene_Symbol=SERPINB1 Leukocyte elastase inhibitor	LVLVNAIYFK	10	590.32	1178.64	2	59		1178.71	590.358	1178.7	K	G	7.56609
IPI00027444	42831	Gene_Symbol=SERPINB1 Leukocyte elastase inhibitor	MEQLSSANTR	10	597.76	1193.51	2	76	1Met(ox) 1N-ac	1193.53	597.8	1193.59	-	F	46.5579
IPI00027444	42831	Gene_Symbol=SERPINB1 Leukocyte elastase inhibitor	TFHFNTVEEVHSR	13	534.86	1601.58	3	95		1601.76	534.906	1601.7	K	F	40.4093
IPI00027444	42831	Gene_Symbol=SERPINB1 Leukocyte elastase inhibitor	TYGADLASVDFQHASEDAR	19	684.93	2051.8	3	89		2051.92	684.974	2051.9	K	K	9.82347
IPI00027444	42831	Gene_Symbol=SERPINB1 Leukocyte elastase inhibitor	TYNFLPEFLVSTQK	14	843.9	1685.8	2	62		1685.87	843.947	1685.88	K	T	5.78487
IPI00027444	42831	Gene_Symbol=SERPINB1 Leukocyte elastase inhibitor	TYNFLPEFLVSTQK	14	562.93	1685.79	3	40		1685.87	562.966	1685.88	K	T	4.33744
IPI00027444	42831	Gene_Symbol=SERPINB1 Leukocyte elastase inhibitor	VLELPYQGEELSMVILLPDDIEDESTGLK	29	1082.55	3244.64	3	44		3244.63	1082.62	3244.83	R	K	60.9107
IPI00010304	45490	Gene_Symbol=SERPINB10 Serpin B10	IQNLLPDDSVDSTTR	15	837.4	1672.79	2	55		1672.83	837.442	1672.87	K	M	23.9932
IPI00010304	45490	Gene_Symbol=SERPINB10 Serpin B10	MILVNALYFK	10	606.32	1210.64	2	52		1210.68	606.355	1210.69	R	G	12.0374
IPI00010304	45490	Gene_Symbol=SERPINB10 Serpin B10	NLFLSNVFHK	10	609.79	1217.58	2	39		1217.66	609.825	1217.63	R	A	20.6896
IPI00022204	44595	Gene_Symbol=SERPINB3 Serpin B3	FKVEESYDLKDTLR	14	581.59	1741.77	3	65		1741.89	581.619	1741.84	R	T	31.1486
IPI00022204	44595	Gene_Symbol=SERPINB3 Serpin B3	GLVLSGVLHK	10	511.76	1021.52	2	62		1021.63	511.787	1021.56	R	A	69.4028
IPI00022204	44595	Gene_Symbol=SERPINB3 Serpin B3	INSWVESQTNEK	12	717.84	1433.68	2	48		1433.68	717.874	1433.73	K	I	37.011
IPI00025318	12766	Gene_Symbol=SH3BGRL SH3 domain-binding glutamic acid-rich-like protein	ENNAVYAFLGLTAPPGSK	18	616.97	1847.91	3	44		1847.94	616.993	1847.96	R	E	8.65287
IPI00025318	12766	Gene_Symbol=SH3BGRL SH3 domain-binding glutamic acid-rich-like protein	ENNAVYAFLGLTAPPGSK	18	924.98	1847.95	2	39		1847.94	924.982	1847.95	R	E	5.64506
IPI00025318	12766	Gene_Symbol=SH3BGRL SH3 domain-binding glutamic acid-rich-like protein	QQDVLGFLEANK	12	681.35	1360.69	2	50		1360.7	681.361	1360.71	K	I	4.88389
IPI00025318	12766	Gene_Symbol=SH3BGRL SH3 domain-binding glutamic acid-rich-like protein	VYIASSSGSTAIK	13	642.33	1282.66	2	73		1282.68	642.353	1282.69	R	K	8.80265
IPI00010402	24113	Gene_Symbol=SH3BGRL3 Putative uncharacterized protein	IQYQLVDISQDNALR	15	888.45	1774.89	2	94		1774.92	888.464	1774.91	R	D	3.51533
IPI00010402	24113	Gene_Symbol=SH3BGRL3 Putative uncharacterized protein	VYSTSVTGSR	10	528.74	1055.48	2	64		1055.52	528.763	1055.51	R	E	8.43146
IPI00003909	54353	Gene_Symbol=SLC2A3 Solute carrier family 2, facilitated glucose transporter member 3	AFEGQAHGADR	11	579.74	1157.48	2	50		1157.52	579.775	1157.54	R	S	13.1382
IPI00003909	54353	Gene_Symbol=SLC2A3 Solute carrier family 2, facilitated glucose transporter member 3	QVTVLELFR	9	552.81	1103.62	2	46		1103.63	552.838	1103.66	K	V	28.4996
IPI00022314	24881	Gene_Symbol=SOD2 Superoxide dismutase [Mn], mitochondrial precursor	AIWNVINWENVTER	14	872.43	1742.86	2	50		1742.87	872.469	1742.92	K	Y	30.7185
IPI00022314	24881	Gene_Symbol=SOD2 Superoxide dismutase [Mn], mitochondrial precursor	GDVTAQIALQPALK	14	712.85	1423.7	2	70		1423.8	712.884	1423.75	K	F	33.2043
IPI00219682	31885	Gene_Symbol=STOM Erythrocyte band 7 integral membrane protein	ALKEASMVITESPAALQLR	19	676.67	2027.02	3	70		2027.11	676.707	2027.1	R	Y	5.44262
IPI00219682	31885	Gene_Symbol=STOM Erythrocyte band 7 integral membrane protein	AMAAEAEASR	10	503.71	1005.42	2	63		1005.45	503.741	1005.47	R	E	17.5669
IPI00219682	31885	Gene_Symbol=STOM Erythrocyte band 7 integral membrane protein	EASMVITESPAALQLR	16	858.4	1714.79	2	70		1714.89	858.443	1714.87	K	Y	10.7581
IPI00219682	31885	Gene_Symbol=STOM Erythrocyte band 7 integral membrane protein	LLAQTTLR	8	458.24	914.47	2	64		914.55	458.27	914.525	R	N	27.773
IPI00219682	31885	Gene_Symbol=STOM Erythrocyte band 7 integral membrane protein	NLSQILSDR	9	523.26	1044.51	2	41		1044.56	523.292	1044.57	K	E	8.59628
IPI00219682	31885	Gene_Symbol=STOM Erythrocyte band 7 integral membrane protein	TISFDIPPQEILTK	14	801.41	1600.81	2	41		1600.87	801.451	1600.89	R	D	11.0644
IPI00219682	31885	Gene_Symbol=STOM Erythrocyte band 7 integral membrane protein	VIAAEGEMNASR	12	632.29	1262.57	2	57	1Met(ox)	1262.59	632.325	1262.64	K	A	36.6885
IPI00219682	31885	Gene_Symbol=STOM Erythrocyte band 7 integral membrane protein	VIAAEGEMNASR	12	624.29	1246.57	2	54		1246.6	624.329	1246.64	K	A	34.279
IPI00219682	31885	Gene_Symbol=STOM Erythrocyte band 7 integral membrane protein	VQNATLAVANITNADSATR	19	965.43	1928.86	2	109		1928.99	965.477	1928.94	R	L	26.5634
IPI00219682	31885	Gene_Symbol=STOM Erythrocyte band 7 integral membrane protein	YLQTLTTIAAEK	12	676.34	1350.68	2	87		1350.74	676.381	1350.75	R	N	5.00925
IPI00550363	22551	Gene_Symbol=TAGLN2 Transgelin-2	DDGLFSGDPNWFPK	14	797.87	1593.74	2	44		1593.71	797.883	1593.75	R	K	25.4203
IPI00550363	22551	Gene_Symbol=TAGLN2 Transgelin-2	QMEQISQFLQAAER	14	847.9	1693.8	2	42	1Met(ox)	1693.81	847.912	1693.81	K	Y	0.345617
IPI00550363	22551	Gene_Symbol=TAGLN2 Transgelin-2	TLMNLGGLAVAR	12	608.34	1214.67	2	84		1214.68	608.355	1214.69	R	D	12.079
IPI00744692	37690	Gene_Symbol=TALDO1 Transaldolase	KFAADAVKLER	11	416.55	1246.64	3	61		1246.7	416.58	1246.72	R	M	14.3309
IPI00744692	37690	Gene_Symbol=TALDO1 Transaldolase	LFVLFGAEILK	11	625.34	1248.68	2	39		1248.75	625.389	1248.76	K	K	10.9848
IPI00744692	37690	Gene_Symbol=TALDO1 Transaldolase	LLGELLQDNAK	11	607.26	1212.51	2	68		1212.67	607.296	1212.58	K	L	76.6394
IPI00744692	37690	Gene_Symbol=TALDO1 Transaldolase	LSFDKDAMVAR	11	418.19	1251.56	3	66		1251.63	418.231	1251.67	R	A	33.5484
IPI00744692	37690	Gene_Symbol=TALDO1 Transaldolase	LSSTWEGIQAGK	12	638.83	1275.65	2	58		1275.65	638.88	1275.74	K	E	74.2689
IPI00744692	37690	Gene_Symbol=TALDO1 Transaldolase	MESALDQLK	9	525.75	1049.5	2	51	1Met(ox)	1049.51	525.783	1049.55	R	Q	39.8321
IPI00744692	37690	Gene_Symbol=TALDO1 Transaldolase	RLIELYK	7	467.77	933.53	2	44		933.56	467.8	933.585	R	E	27.0385
IPI00744692	37690	Gene_Symbol=TALDO1 Transaldolase	SYEPLEDPGVK	11	617.25	1232.49	2	41		1232.59	617.299	1232.58	K	S	5.59542
IPI00744692	37690	Gene_Symbol=TALDO1 Transaldolase	TIVMGASFR	9	491.23	980.46	2	45		980.51	491.274	980.534	K	N	24.0054
IPI00643920	68531	Gene_Symbol=TKT Transketolase	AVELAANTK	9	458.7	915.39	2	44		915.5	458.732	915.45	K	G	54.7258
IPI00643920	68531	Gene_Symbol=TKT Transketolase	ESWHGKPLPK	10	589.8	1177.6	2	43		1177.62	589.837	1177.66	K	N	34.017
IPI00643920	68531	Gene_Symbol=TKT Transketolase	IIALDGDTK	9	473.24	944.48	2	46		944.52	473.266	944.518	R	N	1.63416
IPI00643920	68531	Gene_Symbol=TKT Transketolase	ILATPPQEDAPSVDIANIR	19	1010.42	2018.83	2	90		2019.06	1010.47	2018.93	K	M	63.0698
IPI00643920	68531	Gene_Symbol=TKT Transketolase	ILATPPQEDAPSVDIANIR	19	673.97	2018.91	3	71		2019.06	674	2018.98	K	M	40.106
IPI00643920	68531	Gene_Symbol=TKT Transketolase	ISSDLDGHPVPK	12	632.81	1263.61	2	54		1263.65	632.849	1263.68	K	Q	26.4254
IPI00643920	68531	Gene_Symbol=TKT Transketolase	ISSDLDGHPVPK	12	422.2	1263.6	3	43		1263.65	422.226	1263.65	K	Q	3.7998
IPI00643920	68531	Gene_Symbol=TKT Transketolase	KAYGQALAK	9	475.24	948.48	2	44		948.54	475.273	948.531	R	L	9.29806
IPI00643920	68531	Gene_Symbol=TKT Transketolase	KILATPPQEDAPSVDIANIR	20	716.66	2146.98	3	61		2147.16	716.702	2147.08	K	M	35.0059
IPI00643920	68531	Gene_Symbol=TKT Transketolase	KISSDLDGHPVPK	13	464.89	1391.66	3	60		1391.74	464.922	1391.75	R	Q	4.00031
IPI00643920	68531	Gene_Symbol=TKT Transketolase	KLILDSAR	8	458.21	914.43	2	66		914.55	458.242	914.47	R	A	87.6272
IPI00643920	68531	Gene_Symbol=TKT Transketolase	LDNLVAILDINR	12	684.89	1367.77	2	80		1367.78	684.931	1367.85	K	L	49.298
IPI00643920	68531	Gene_Symbol=TKT Transketolase	LILDSAR	7	394.22	786.44	2	53		786.46	394.25	786.485	K	A	31.6623
IPI00643920	68531	Gene_Symbol=TKT Transketolase	LQALKDTANR	10	565.27	1128.55	2	58		1128.63	565.306	1128.6	K	L	28.213
IPI00643920	68531	Gene_Symbol=TKT Transketolase	MFGIDRDAIAQAVR	14	526.9	1577.7	3	52	1Met(ox)	1577.8	526.935	1577.78	K	G	11.1212
IPI00643920	68531	Gene_Symbol=TKT Transketolase	MFGIDRDAIAQAVR	14	781.83	1561.65	2	48		1561.8	781.875	1561.73	K	G	41.6558
IPI00643920	68531	Gene_Symbol=TKT Transketolase	MPSLPSYK	8	461.72	921.43	2	45		921.46	461.746	921.478	R	V	19.5588
IPI00643920	68531	Gene_Symbol=TKT Transketolase	NMAEQIIQEIYSQIQSK	17	680.31	2037.93	3	47	1Met(ox)	2038	680.351	2038.03	K	K	15.02
IPI00643920	68531	Gene_Symbol=TKT Transketolase	NSTFSEIFK	9	536.74	1071.47	2	46		1071.52	536.775	1071.54	K	K	14.8824
IPI00643920	68531	Gene_Symbol=TKT Transketolase	NSTFSEIFKK	10	600.78	1199.56	2	58		1199.62	600.818	1199.62	K	E	0.758656
IPI00643920	68531	Gene_Symbol=TKT Transketolase	SVPTSTVFYPSDGVATEK	18	942.9	1883.8	2	51		1883.92	942.951	1883.89	R	A	17.2909
IPI00643920	68531	Gene_Symbol=TKT Transketolase	TSRPENAIIYNNNEDFQVGQAK	22	836.68	2507.02	3	72		2507.2	836.727	2507.16	R	V	16.4369
IPI00643920	68531	Gene_Symbol=TKT Transketolase	VLDPFTIKPLDR	12	471.88	1412.63	3	50		1412.8	471.906	1412.7	R	K	72.4746
IPI00643920	68531	Gene_Symbol=TKT Transketolase	VLDPFTIKPLDR	12	707.33	1412.66	2	48		1412.8	707.372	1412.73	R	K	50.1359
IPI00788802	68559	Gene_Symbol=TKT Transketolase variant (Fragment)	KLILDSAR	8	458.27	914.53	2	42		914.55	458.304	914.593	R	A	47.3644
IPI00788802	68559	Gene_Symbol=TKT Transketolase variant (Fragment)	LDNLVAILDINR	12	684.87	1367.74	2	42		1367.78	684.914	1367.81	K	L	24.2432
IPI00298994	271803	Gene_Symbol=TLN1 Talin-1	AVAEQIPLLVQGVR	14	746.9	1491.8	2	40		1491.88	746.95	1491.89	K	G	4.13995
IPI00298994	271803	Gene_Symbol=TLN1 Talin-1	AVASAAAALVLK	12	542.81	1083.62	2	55		1083.67	542.844	1083.67	K	A	2.61062
IPI00298994	271803	Gene_Symbol=TLN1 Talin-1	GLAGAVSELLR	11	543.29	1084.58	2	77		1084.62	543.326	1084.64	K	S	15.5383
IPI00298994	271803	Gene_Symbol=TLN1 Talin-1	ILAQATSDLVNAIK	14	728.85	1455.7	2	84		1455.83	728.899	1455.78	R	A	31.4438
IPI00298994	271803	Gene_Symbol=TLN1 Talin-1	LAQAAQSSVATITR	14	708.85	1415.7	2	71		1415.77	708.898	1415.78	K	L	8.51776
IPI00298994	271803	Gene_Symbol=TLN1 Talin-1	LLAALLEDEGGSGRPLLQAAK	21	708.03	2121.08	3	64		2121.18	708.068	2121.18	K	G	1.00668
IPI00298994	271803	Gene_Symbol=TLN1 Talin-1	LNEAAAGLNQAATELVQASR	20	1013.96	2025.92	2	90		2026.04	1014.02	2026.04	R	G	2.43184
IPI00298994	271803	Gene_Symbol=TLN1 Talin-1	NLGTALAELR	10	529.27	1056.53	2	57		1056.59	529.31	1056.61	K	T	14.7525
IPI00298994	271803	Gene_Symbol=TLN1 Talin-1	SIAAATSALVK	11	516.27	1030.54	2	42		1030.6	516.308	1030.6	K	A	1.18519
IPI00298994	271803	Gene_Symbol=TLN1 Talin-1	TLAESALQLLYTAK	14	761.38	1520.75	2	91		1520.84	761.431	1520.85	K	E	5.09132
IPI00298994	271803	Gene_Symbol=TLN1 Talin-1	TMLESAGGLIQTAR	14	724.33	1446.66	2	81		1446.75	724.379	1446.74	K	A	4.33097
IPI00298994	271803	Gene_Symbol=TLN1 Talin-1	VAGSVTELIQAAEAMK	16	809.37	1616.74	2	63		1616.84	809.424	1616.83	R	G	4.36917
IPI00298994	271803	Gene_Symbol=TLN1 Talin-1	VMVTNVTSLLK	11	602.81	1203.62	2	90		1203.69	602.853	1203.69	K	T	1.70566
IPI00465028	31062	Gene_Symbol=TPI1 Isoform 1 of Triosephosphate isomerase	HVFGESDELIGQK	13	729.84	1457.68	2	52		1457.71	729.874	1457.73	R	V	16.3785
IPI00465028	31062	Gene_Symbol=TPI1 Isoform 1 of Triosephosphate isomerase	KQSLGELIGTLNAAK	15	771.89	1541.77	2	120		1541.88	771.926	1541.84	R	V	28.0665
IPI00465028	31062	Gene_Symbol=TPI1 Isoform 1 of Triosephosphate isomerase	QSLGELIGTLNAAK	14	707.8	1413.6	2	80		1413.78	707.833	1413.65	K	V	90.2676
IPI00465028	31062	Gene_Symbol=TPI1 Isoform 1 of Triosephosphate isomerase	SNVSDAVAQSTR	12	617.79	1233.57	2	76		1233.59	617.839	1233.66	K	I	59.2937
IPI00465028	31062	Gene_Symbol=TPI1 Isoform 1 of Triosephosphate isomerase	TATPQQAQEVHEK	13	733.85	1465.7	2	46		1465.72	733.889	1465.76	K	L	29.448
IPI00465028	31062	Gene_Symbol=TPI1 Isoform 1 of Triosephosphate isomerase	VVLAYEPVWAIGTGK	15	801.87	1601.74	2	90		1601.88	801.907	1601.8	K	T	50.7175
IPI00451401	27457	Gene_Symbol=TPI1 Isoform 2 of Triosephosphate isomerase	QSLGELIGTLNAAK	14	707.87	1413.73	2	43		1413.78	707.908	1413.8	K	V	15.548
IPI00451401	27457	Gene_Symbol=TPI1 Isoform 2 of Triosephosphate isomerase	VVLAYEPVWAIGTGK	15	801.93	1601.85	2	70		1601.88	801.96	1601.91	K	T	15.9057
IPI00014581	32747	Gene_Symbol=TPM1 Isoform 1 of Tropomyosin alpha-1 chain	IQLVEEELDRAQER	14	576.6	1726.78	3	42		1726.88	576.629	1726.87	R	L	8.54993
IPI00014581	32747	Gene_Symbol=TPM1 Isoform 1 of Tropomyosin alpha-1 chain	LATALQKLEEAEKAADESER	20	551.26	2201.05	4	53		2201.12	551.288	2201.12	R	G	1.61093
IPI00014581	32747	Gene_Symbol=TPM1 Isoform 1 of Tropomyosin alpha-1 chain	RIQLVEEELDRAQER	15	628.64	1882.92	3	49		1882.99	628.671	1882.99	R	L	0.279006
IPI00298237	61732	Gene_Symbol=TPP1 Isoform 1 of Tripeptidyl-peptidase 1 precursor	ILSGRPPLGFLNPR	14	512.94	1535.81	3	46		1535.89	512.974	1535.9	R	L	6.14988
IPI00298237	61732	Gene_Symbol=TPP1 Isoform 1 of Tripeptidyl-peptidase 1 precursor	LFGGNFAHQASVAR	14	492.23	1473.67	3	40		1473.75	492.265	1473.77	R	V	16.5846
IPI00554811	19770	Gene_Symbol=TTLL3;ARPC4 Actin-related protein 2/3 complex subunit 4	AENFFILR	8	505.26	1008.52	2	46		1008.54	505.285	1008.55	R	R	14.859
IPI00554811	19770	Gene_Symbol=TTLL3;ARPC4 Actin-related protein 2/3 complex subunit 4	ELLLQPVTISR	11	634.86	1267.71	2	61		1267.75	634.89	1267.76	K	N	11.4714
IPI00554811	19770	Gene_Symbol=TTLL3;ARPC4 Actin-related protein 2/3 complex subunit 4	HNKPEVEVR	9	369.84	1106.52	3	50		1106.58	369.857	1106.55	R	S	27.2374
IPI00554811	19770	Gene_Symbol=TTLL3;ARPC4 Actin-related protein 2/3 complex subunit 4	IVAEEFLK	8	474.75	947.5	2	40		947.53	474.766	947.518	R	N	13.0824
IPI00554811	19770	Gene_Symbol=TTLL3;ARPC4 Actin-related protein 2/3 complex subunit 4	SSKELLLQPVTISR	14	524.29	1569.85	3	41		1569.91	524.306	1569.89	R	N	9.69791
IPI00554811	19770	Gene_Symbol=TTLL3;ARPC4 Actin-related protein 2/3 complex subunit 4	TATLRPYLSAVR	12	695.35	1388.7	2	57	1N-ac	1388.78	695.391	1388.77	M	A	8.46821
IPI00554811	19770	Gene_Symbol=TTLL3;ARPC4 Actin-related protein 2/3 complex subunit 4	VLIEGSINSVR	11	593.82	1185.64	2	57		1185.67	593.854	1185.69	K	V	20.0153
IPI00550917	39755	Gene_Symbol=TWF2 Twinfilin-2	AHQTGIHATEELKEFFAK	18	525.5	2097.98	4	41	1N-ac	2098.05	525.516	2098.03	M	A	8.11209
IPI00550917	39755	Gene_Symbol=TWF2 Twinfilin-2	VVIEDEQLVLGASQEPVGR	19	680.02	2037.04	3	57		2037.07	680.031	2037.07	K	W	0.0495969
IPI00216298	12020	Gene_Symbol=TXN Thioredoxin	TAFQEALDAAGDK	13	668.8	1335.59	2	60		1335.63	668.819	1335.62	K	L	4.2311
IPI00216298	12020	Gene_Symbol=TXN Thioredoxin	VGEFSGANK	9	454.71	907.41	2	44		907.44	454.735	907.455	K	E	16.1653
IPI00645078	118876	Gene_Symbol=UBA1 Ubiquitin-like modifier-activating enzyme 1	ALPAVQQNNLDEDLIR	16	904.91	1807.82	2	75		1807.94	904.969	1807.92	R	K	9.25171
IPI00645078	118876	Gene_Symbol=UBA1 Ubiquitin-like modifier-activating enzyme 1	LAGTQPLEVLEAVQR	15	812.39	1622.78	2	71		1622.9	812.444	1622.87	R	S	16.4751
IPI00645078	118876	Gene_Symbol=UBA1 Ubiquitin-like modifier-activating enzyme 1	LQTSSVLVSGLR	12	630.31	1258.62	2	79		1258.72	630.354	1258.69	R	G	21.0047
IPI00645078	118876	Gene_Symbol=UBA1 Ubiquitin-like modifier-activating enzyme 1	NEEDAAELVALAQAVNAR	18	942.41	1882.82	2	111		1882.94	942.471	1882.93	R	A	6.72827
IPI00792712	39395	Gene_Symbol=UBC;UBB;RPS27A 39 kDa protein	ESTLHLVLR	9	534.28	1066.55	2	57		1066.61	534.312	1066.61	K	L	0.261082
IPI00792712	39395	Gene_Symbol=UBC;UBB;RPS27A 39 kDa protein	TITLEVEPSDTIENVK	16	894.41	1786.82	2	47		1786.92	894.454	1786.89	K	A	14.5635
IPI00179330	18302	Gene_Symbol=UBC;UBB;RPS27A ubiquitin and ribosomal protein S27a precursor	ESTLHLVLR	9	534.29	1066.58	2	57		1066.61	534.318	1066.62	K	L	10.0839
IPI00179330	18302	Gene_Symbol=UBC;UBB;RPS27A ubiquitin and ribosomal protein S27a precursor	IQDKEGIPPDQQR	13	762.38	1522.76	2	47		1522.77	762.386	1522.76	K	L	8.11345
IPI00453476	29006	Gene_Symbol=Uncharacterized protein ENSP00000348237	HGESAWNLENR	11	656.78	1311.55	2	78		1311.6	656.816	1311.62	R	F	13.7023
IPI00453476	29006	Gene_Symbol=Uncharacterized protein ENSP00000348237	KAMEAVAAQGK	11	552.28	1102.56	2	58		1102.58	552.313	1102.61	R	A	28.0559
IPI00453476	29006	Gene_Symbol=Uncharacterized protein ENSP00000348237	VLIAAHGNSLR	11	575.82	1149.64	2	56		1149.66	575.849	1149.68	R	G	20.3863
IPI00301058	39979	Gene_Symbol=VASP Vasodilator-stimulated phosphoprotein	QVWGLNFGSK	10	568.3	1134.6	2	41		1134.58	568.314	1134.61	R	E	30.1161
IPI00301058	39979	Gene_Symbol=VASP Vasodilator-stimulated phosphoprotein	VKEEIIEAFVQELR	14	568.31	1701.93	3	58		1701.93	568.324	1701.95	K	K	12.4874
IPI00156689	42125	Gene_Symbol=VAT1 Synaptic vesicle membrane protein VAT-1 homolog	GVDIVMDPLGGSDTAK	16	787.84	1573.67	2	57		1573.77	787.888	1573.76	K	G	4.9716
IPI00156689	42125	Gene_Symbol=VAT1 Synaptic vesicle membrane protein VAT-1 homolog	LQSRPAAPPAPGPGQLTLR	19	643	1925.98	3	64		1926.08	643.037	1926.09	K	L	4.04075
IPI00156689	42125	Gene_Symbol=VAT1 Synaptic vesicle membrane protein VAT-1 homolog	PAAPPAPGPGQLTLR	15	721.88	1441.76	2	41		1441.8	721.925	1441.84	R	L	25.2463
IPI00156689	42125	Gene_Symbol=VAT1 Synaptic vesicle membrane protein VAT-1 homolog	TVENVTVFGTASASK	15	755.86	1509.72	2	64		1509.77	755.907	1509.8	R	H	19.457
IPI00156689	42125	Gene_Symbol=VAT1 Synaptic vesicle membrane protein VAT-1 homolog	VVTYGMANLLTGPK	14	732.36	1462.71	2	84		1462.79	732.406	1462.8	K	R	5.05663
IPI00291175	117229	Gene_Symbol=VCL Isoform 1 of Vinculin	ALASQLQDSLK	11	587.28	1172.55	2	62		1172.64	587.318	1172.62	R	D	15.4259
IPI00291175	117229	Gene_Symbol=VCL Isoform 1 of Vinculin	AQQVSQGLDVLTAK	14	729.37	1456.74	2	80		1456.79	729.416	1456.82	K	V	19.3906
IPI00291175	117229	Gene_Symbol=VCL Isoform 1 of Vinculin	ELLPVLISAMK	11	607.33	1212.66	2	43		1212.72	607.369	1212.72	K	I	3.47669
IPI00291175	117229	Gene_Symbol=VCL Isoform 1 of Vinculin	ELTPQVVSAAR	11	585.81	1169.61	2	43		1169.64	585.839	1169.66	R	I	19.404
IPI00291175	117229	Gene_Symbol=VCL Isoform 1 of Vinculin	MLGQMTDQVADLR	13	739.32	1476.64	2	73		1476.71	739.369	1476.72	K	A	9.51794
IPI00291175	117229	Gene_Symbol=VCL Isoform 1 of Vinculin	MSAEINEIIR	10	588.28	1174.57	2	49		1174.6	588.318	1174.62	K	V	18.7519
IPI00291175	117229	Gene_Symbol=VCL Isoform 1 of Vinculin	MTGLVDEAIDTK	12	646.79	1291.58	2	79		1291.63	646.827	1291.64	K	S	7.52906
IPI00291175	117229	Gene_Symbol=VCL Isoform 1 of Vinculin	SLGEISALTSK	11	553.27	1104.53	2	63		1104.6	553.31	1104.61	R	L	4.73019
IPI00024145	38649	Gene_Symbol=VDAC2 Voltage-dependent anion-selective channel protein 2	LTLSALVDGK	10	508.78	1015.55	2	64		1015.59	508.811	1015.61	K	S	17.7277
IPI00024145	38649	Gene_Symbol=VDAC2 Voltage-dependent anion-selective channel protein 2	VNNSSLIGVGYTQTLRPGVK	20	701.69	2102.07	3	48		2102.15	701.728	2102.16	K	L	5.46814
IPI00216256	58604	Gene_Symbol=WDR1 Isoform 2 of WD repeat-containing protein 1	IAVVGEGR	8	400.72	799.43	2	50		799.46	400.742	799.469	R	E	10.8027
IPI00216256	58604	Gene_Symbol=WDR1 Isoform 2 of WD repeat-containing protein 1	IKDIAWTEDSKR	12	487.9	1460.7	3	46		1460.76	487.924	1460.75	K	I	6.23153
IPI00216256	58604	Gene_Symbol=WDR1 Isoform 2 of WD repeat-containing protein 1	LYSILGTTLK	10	554.81	1107.61	2	45		1107.65	554.836	1107.66	R	D	7.21841
IPI00216256	58604	Gene_Symbol=WDR1 Isoform 2 of WD repeat-containing protein 1	LYSILGTTLKDEGK	14	769.38	1536.75	2	84		1536.84	769.413	1536.81	R	L	18.8516
IPI00216256	58604	Gene_Symbol=WDR1 Isoform 2 of WD repeat-containing protein 1	LYSILGTTLKDEGK	14	513.23	1536.69	3	60		1536.84	513.264	1536.77	R	L	45.4859
IPI00216256	58604	Gene_Symbol=WDR1 Isoform 2 of WD repeat-containing protein 1	NIDNPALADIYTEHAHQVVVAK	22	806.72	2417.16	3	42		2417.23	806.754	2417.24	R	Y	4.11381
IPI00216256	58604	Gene_Symbol=WDR1 Isoform 2 of WD repeat-containing protein 1	YAPSGFYIASGDVSGK	16	809.88	1617.75	2	62		1617.77	809.914	1617.81	K	L	26.8814
IPI00021263	27902	Gene_Symbol=YWHAZ 14-3-3 protein zeta/delta	DSTLIMQLLR	10	595.3	1188.6	2	52		1188.65	595.33	1188.64	K	D	4.41048
IPI00021263	27902	Gene_Symbol=YWHAZ 14-3-3 protein zeta/delta	FLIPNASQAESK	12	652.83	1303.65	2	51		1303.68	652.862	1303.71	K	V	21.981
IPI00021263	27902	Gene_Symbol=YWHAZ 14-3-3 protein zeta/delta	GIVDQSQQAYQEAFEISK	18	1020.98	2039.96	2	81		2039.98	1021.02	2040.03	K	K	26.2775
IPI00021263	27902	Gene_Symbol=YWHAZ 14-3-3 protein zeta/delta	GIVDQSQQAYQEAFEISKK	19	723.67	2167.99	3	61		2168.07	723.709	2168.1	K	E	15.5509
IPI00021263	27902	Gene_Symbol=YWHAZ 14-3-3 protein zeta/delta	NLLSVAYK	8	454.24	906.47	2	51		906.52	454.265	906.515	R	N	5.29723
IPI00021263	27902	Gene_Symbol=YWHAZ 14-3-3 protein zeta/delta	SVTEQGAELSNEER	14	774.82	1547.64	2	81		1547.71	774.86	1547.71	K	N	2.63495
IPI00021263	27902	Gene_Symbol=YWHAZ 14-3-3 protein zeta/delta	YLAEVAAGDDKK	12	640.31	1278.61	2	50		1278.65	640.346	1278.68	R	G	21.0086
Proteins with 1 peptide and minimal Mascot score of 76 (5/10000 false positive rate)
Accession number	Mass [Da]	Description	Sequence	Length	MCR (Mass charge ratio) [Th]	Measured mass [Da]	Charge	Score	Modifications	Mascot calculated mass [Da]	Calibrated measured MCR [Th]	Calibrated measured mass [Da]	Left flanking AA	Right flanking AA	Absolute calibrated mass relative error [ppm]
IPI00007280	16678	Gene_Symbol=ARPC5 Isoform 2 of Actin-related protein 2/3 complex subunit 5	ALAAGGVGSIVR	12	535.8	1069.59	2	83		1069.62	535.823	1069.63	K	V	10.9817
IPI00007067	17324	Gene_Symbol=C9orf19 Golgi-associated plant pathogenesis-related protein 1	ASASDGSSFVVAR	13	627.31	1252.61	2	88		1252.6	627.324	1252.63	K	Y	27.3478
IPI00027341	38784	Gene_Symbol=CAPG Macrophage-capping protein	QAALQVAEGFISR	13	695.35	1388.69	2	78		1388.74	695.388	1388.76	R	M	15.8364
IPI00026182	33161	Gene_Symbol=CAPZA2 F-actin-capping protein subunit alpha-2	LLLNNDNLLR	10	599.3	1196.6	2	76		1196.69	599.339	1196.66	R	E	22.3174
IPI00293867	12820	Gene_Symbol=DDT D-dopachrome decarboxylase	PFLELDTNLPANR	13	750.38	1498.75	2	82		1498.78	750.404	1498.79	M	V	9.32719
IPI00219677	35498	Gene_Symbol=DERA Putative deoxyribose-phosphate aldolase	IGASTLLSDIER	12	637.8	1273.6	2	76		1273.69	637.836	1273.66	R	Q	26.1495
IPI00015911	54696	Gene_Symbol=DLD Dihydrolipoyl dehydrogenase, mitochondrial precursor	NLGLEELGIELDPR	14	784.37	1566.74	2	84		1566.83	784.4	1566.78	K	G	28.993
IPI00023048	31219	Gene_Symbol=EEF1D Elongation factor 1-delta	GVVQELQQAISK	12	650.35	1298.69	2	80		1298.72	650.373	1298.73	R	L	8.84758
IPI00012102	62854	Gene_Symbol=GNS N-acetylglucosamine-6-sulfatase precursor	WQTLLSVDDLVEK	13	773.38	1544.76	2	78		1544.81	773.424	1544.83	R	L	15.7217
IPI00018206	47851	Gene_Symbol=GOT2 Aspartate aminotransferase, mitochondrial precursor	IAAAILNTPDLR	12	634.34	1266.67	2	88		1266.73	634.382	1266.75	R	K	14.7898
IPI00003799	20846	Gene_Symbol=HEBP2 Isoform 2 of Heme-binding protein 2	NQEQLLTLASILR	13	749.9	1497.8	2	85		1497.85	749.935	1497.86	K	E	3.49475
IPI00787992	20049	Gene_Symbol=HLA-A29.1;HLA-A;HLA-C;MICA;HLA-B;LOC730410 MHC class I antigen (Fragment)	FIAVGYVDDTQFVR	14	815.38	1628.76	2	81		1628.82	815.421	1628.83	R	F	4.73665
IPI00514381	18566	Gene_Symbol=HLA-B associated transcript 1	ILVATNLFGR	10	552.3	1102.6	2	78		1102.65	552.334	1102.65	R	G	3.34168
IPI00007765	73925	Gene_Symbol=HSPA9 Stress-70 protein, mitochondrial precursor	AQFEGIVTDLIR	12	681.34	1360.68	2	87		1360.74	681.384	1360.75	R	R	9.35202
IPI00000045	20390	Gene_Symbol=IL1RN Isoform 1 of Interleukin-1 receptor antagonist protein precursor	LQLEAVNITDLSENR	15	857.95	1713.9	2	78		1713.89	857.955	1713.89	R	K	2.8547
IPI00304082	32506	Gene_Symbol=ISOC1 Isochorismatase domain-containing protein 1	GLGSTVQEIDLTGVK	15	758.88	1515.76	2	83		1515.81	758.92	1515.82	K	L	9.79562
IPI00013163	46097	Gene_Symbol=MNDA Myeloid cell nuclear differentiation antigen	SLLAYDLGLTTK	12	647.85	1293.69	2	78		1293.72	647.88	1293.75	K	M	19.3489
IPI00549467	30995	Gene_Symbol=NIT2 Nit protein 2	AVDNQVYVATASPAR	15	781.38	1560.76	2	77		1560.79	781.42	1560.83	R	D	23.2982
IPI00299571	54389	Gene_Symbol=PDIA6 Isoform 2 of Protein disulfide-isomerase A6 precursor	TGEAIVDAALSALR	14	693.84	1385.67	2	78		1385.75	693.884	1385.75	R	Q	2.89495
IPI00646304	23786	Gene_Symbol=PPIB peptidylprolyl isomerase B precursor	TVDNFVALATGEK	13	682.84	1363.68	2	94		1363.7	682.854	1363.69	K	G	5.10588
IPI00000787	23366	Gene_Symbol=PSMB9 Isoform LMP2.L of Proteasome subunit beta type-9 precursor	VSAGEAVVNR	10	501.27	1000.53	2	80		1000.53	501.286	1000.56	R	V	27.0077
IPI00291928	24114	Gene_Symbol=RAB14 Ras-related protein Rab-14	NLTNPNTVIILIGNK	15	812.43	1622.86	2	78		1622.94	812.467	1622.92	R	A	12.6485
IPI00006988	12108	Gene_Symbol=RETN Resistin precursor	IQEVAGSLIFR	11	616.82	1231.64	2	76		1231.69	616.841	1231.67	R	A	18.7916
IPI00026513	33538	Gene_Symbol=RPIA Ribose-5-phosphate isomerase	NNQVLGIGSGSTIVHAVQR	19	650.65	1948.94	3	77		1949.04	650.682	1949.02	R	I	8.84396
IPI00028635	71289	Gene_Symbol=RPN2 Ribophorin II	SIVEEIEDLVAR	12	686.86	1371.72	2	77		1371.72	686.887	1371.76	R	L	28.826
IPI00217143	57412	Gene_Symbol=SDHA 57 kDa protein	LGANSLLDLVVFGR	14	737.41	1472.81	2	77		1472.84	737.453	1472.89	R	A	34.966
IPI00413293	38133	Gene_Symbol=TOR1A Isoform 1 of Torsin-1A precursor	ITDVALDFWR	10	618.3	1234.59	2	78		1234.63	618.349	1234.68	R	S	43.0759
IPI00018768	26283	Gene_Symbol=TSN Translin	KVEEVVYDLSIR	12	725.37	1448.74	2	80		1448.79	725.404	1448.79	K	G	2.46567
IPI00166768	37415	Gene_Symbol=TUBA1C TUBA1C protein	EIIDLVLDR	9	543.3	1084.59	2	80		1084.61	543.322	1084.63	K	I	18.8073
IPI00003949	17185	Gene_Symbol=UBE2N Ubiquitin-conjugating enzyme E2 N	TNEAQAIETAR	11	602.3	1202.59	2	82		1202.59	602.313	1202.61	K	A	18.216
IPI00030872	59162	Gene_Symbol=VNN2 Vascular non-inflammatory molecule 2 precursor	IIVTPEDALYGWK	13	752.88	1503.76	2	84		1503.8	752.912	1503.81	R	F	5.9764

## Sheet: Sheet2
IPI00514381	18566	Gene_Symbol=- HLA-B associated transcript 1	ILVATNLFGR	10	552.3	1102.6	2	78		1102.65	552.334	1102.65	R	G	3.34168
IPI00007280	16678	Gene_Symbol=ARPC5 Isoform 2 of Actin-related protein 2/3 complex subunit 5	ALAAGGVGSIVR	12	535.8	1069.59	2	83		1069.62	535.823	1069.63	K	V	10.9817
IPI00007067	17324	Gene_Symbol=C9orf19 Golgi-associated plant pathogenesis-related protein 1	ASASDGSSFVVAR	13	627.31	1252.61	2	88		1252.6	627.324	1252.63	K	Y	27.3478
IPI00027341	38784	Gene_Symbol=CAPG Macrophage-capping protein	QAALQVAEGFISR	13	695.35	1388.69	2	78		1388.74	695.388	1388.76	R	M	15.8364
IPI00026182	33161	Gene_Symbol=CAPZA2 F-actin-capping protein subunit alpha-2	LLLNNDNLLR	10	599.3	1196.6	2	76		1196.69	599.339	1196.66	R	E	22.3174
IPI00293867	12820	Gene_Symbol=DDT D-dopachrome decarboxylase	PFLELDTNLPANR	13	750.38	1498.75	2	82		1498.78	750.404	1498.79	M	V	9.32719
IPI00219677	35498	Gene_Symbol=DERA Putative deoxyribose-phosphate aldolase	IGASTLLSDIER	12	637.8	1273.6	2	76		1273.69	637.836	1273.66	R	Q	26.1495
IPI00015911	54696	Gene_Symbol=DLD Dihydrolipoyl dehydrogenase, mitochondrial precursor	NLGLEELGIELDPR	14	784.37	1566.74	2	84		1566.83	784.4	1566.78	K	G	28.993
IPI00023048	31219	Gene_Symbol=EEF1D Elongation factor 1-delta	GVVQELQQAISK	12	650.35	1298.69	2	80		1298.72	650.373	1298.73	R	L	8.84758
IPI00012102	62854	Gene_Symbol=GNS N-acetylglucosamine-6-sulfatase precursor	WQTLLSVDDLVEK	13	773.38	1544.76	2	78		1544.81	773.424	1544.83	R	L	15.7217
IPI00018206	47851	Gene_Symbol=GOT2 Aspartate aminotransferase, mitochondrial precursor	IAAAILNTPDLR	12	634.34	1266.67	2	88		1266.73	634.382	1266.75	R	K	14.7898
IPI00003799	20846	Gene_Symbol=HEBP2 Isoform 2 of Heme-binding protein 2	NQEQLLTLASILR	13	749.9	1497.8	2	85		1497.85	749.935	1497.86	K	E	3.49475
IPI00787992	20049	Gene_Symbol=HLA-A29.1;HLA-A;HLA-C;MICA;HLA-B;LOC730410 MHC class I antigen (Fragment)	FIAVGYVDDTQFVR	14	815.38	1628.76	2	81		1628.82	815.421	1628.83	R	F	4.73665
IPI00007765	73925	Gene_Symbol=HSPA9 Stress-70 protein, mitochondrial precursor	AQFEGIVTDLIR	12	681.34	1360.68	2	87		1360.74	681.384	1360.75	R	R	9.35202
IPI00000045	20390	Gene_Symbol=IL1RN Isoform 1 of Interleukin-1 receptor antagonist protein precursor	LQLEAVNITDLSENR	15	857.95	1713.9	2	78		1713.89	857.955	1713.89	R	K	2.8547
IPI00304082	32506	Gene_Symbol=ISOC1 Isochorismatase domain-containing protein 1	GLGSTVQEIDLTGVK	15	758.88	1515.76	2	83		1515.81	758.92	1515.82	K	L	9.79562
IPI00013163	46097	Gene_Symbol=MNDA Myeloid cell nuclear differentiation antigen	SLLAYDLGLTTK	12	647.85	1293.69	2	78		1293.72	647.88	1293.75	K	M	19.3489
IPI00549467	30995	Gene_Symbol=NIT2 Nit protein 2	AVDNQVYVATASPAR	15	781.38	1560.76	2	77		1560.79	781.42	1560.83	R	D	23.2982
IPI00299571	54389	Gene_Symbol=PDIA6 Isoform 2 of Protein disulfide-isomerase A6 precursor	TGEAIVDAALSALR	14	693.84	1385.67	2	78		1385.75	693.884	1385.75	R	Q	2.89495
IPI00646304	23786	Gene_Symbol=PPIB peptidylprolyl isomerase B precursor	TVDNFVALATGEK	13	682.84	1363.68	2	94		1363.7	682.854	1363.69	K	G	5.10588
IPI00000787	23366	Gene_Symbol=PSMB9 Isoform LMP2.L of Proteasome subunit beta type-9 precursor	VSAGEAVVNR	10	501.27	1000.53	2	80		1000.53	501.286	1000.56	R	V	27.0077
IPI00291928	24114	Gene_Symbol=RAB14 Ras-related protein Rab-14	NLTNPNTVIILIGNK	15	812.43	1622.86	2	78		1622.94	812.467	1622.92	R	A	12.6485
IPI00006988	12108	Gene_Symbol=RETN Resistin precursor	IQEVAGSLIFR	11	616.82	1231.64	2	76		1231.69	616.841	1231.67	R	A	18.7916
IPI00026513	33538	Gene_Symbol=RPIA Ribose-5-phosphate isomerase	NNQVLGIGSGSTIVHAVQR	19	650.65	1948.94	3	77		1949.04	650.682	1949.02	R	I	8.84396
IPI00028635	71289	Gene_Symbol=RPN2 Ribophorin II	SIVEEIEDLVAR	12	686.86	1371.72	2	77		1371.72	686.887	1371.76	R	L	28.826
IPI00217143	57412	Gene_Symbol=SDHA 57 kDa protein	LGANSLLDLVVFGR	14	737.41	1472.81	2	77		1472.84	737.453	1472.89	R	A	34.966
IPI00413293	38133	Gene_Symbol=TOR1A Isoform 1 of Torsin-1A precursor	ITDVALDFWR	10	618.3	1234.59	2	78		1234.63	618.349	1234.68	R	S	43.0759
IPI00018768	26283	Gene_Symbol=TSN Translin	KVEEVVYDLSIR	12	725.37	1448.74	2	80		1448.79	725.404	1448.79	K	G	2.46567
IPI00166768	37415	Gene_Symbol=TUBA1C TUBA1C protein	EIIDLVLDR	9	543.3	1084.59	2	80		1084.61	543.322	1084.63	K	I	18.8073
IPI00003949	17185	Gene_Symbol=UBE2N Ubiquitin-conjugating enzyme E2 N	TNEAQAIETAR	11	602.3	1202.59	2	82		1202.59	602.313	1202.61	K	A	18.216
IPI00030872	59162	Gene_Symbol=VNN2 Vascular non-inflammatory molecule 2 precursor	IIVTPEDALYGWK	13	752.88	1503.76	2	84		1503.8	752.912	1503.81	R	F	5.9764
